# Supplementary material for: Identification of Salt-Sensitive and Salt-Tolerant Genes through Weighted Gene Co-Expression Networks across Multiple Datasets: A Centralization and Differential Correlation Analysis
Source: Genes (Basel). 2024 Feb 28;15(3):316. doi: 10.3390/genes15030316 (PMC10970189; doi:10.3390/genes15030316)
Supplement: Supplementary file 1 [file genes-15-00316-s001.zip › Supplementary/Table S1.xlsx]

## Sheet: High-degree salt-sensitive
gene	function	degree_sensitive	%connect_sensitive
LOC_Os06g50154	translocon-associated protein subunit alpha precursor, putative, expressed	3674	76.5576
LOC_Os03g53960	transcriptional adaptor, putative, expressed	3597	74.9531
LOC_Os08g41300	60S ribosomal protein L32, putative, expressed	3575	74.4947
LOC_Os03g49500	ethylene receptor, putative, expressed	3574	74.4738
LOC_Os12g07670	transmembrane 9 superfamily member, putative, expressed	3544	73.8487
LOC_Os07g31370	ras-related protein, putative, expressed	3537	73.7029
LOC_Os01g40340	SIT4 phosphatase-associated protein domain containing protein, expressed	3520	73.3486
LOC_Os02g02990	translation initiation factor eIF3 subunit, putative, expressed	3499	72.911
LOC_Os02g51770	TLD family protein, putative, expressed	3497	72.8693
LOC_Os07g12150	acyl carrier protein, putative, expressed	3496	72.8485
LOC_Os04g53690	expressed protein	3493	72.786
LOC_Os12g18880	mago nashi, putative, expressed	3479	72.4943
LOC_Os05g05700	cullin, putative, expressed	3477	72.4526
LOC_Os05g46230	NAP domain containing protein, putative, expressed	3473	72.3692
LOC_Os02g21250	clathrin adaptor complex small chain domain containing protein, expressed	3467	72.2442
LOC_Os03g53310	emp24/gp25L/p24 family protein, putative, expressed	3461	72.1192
LOC_Os07g42400	transposon protein, putative, unclassified, expressed	3460	72.0984
LOC_Os03g25980	polypyrimidine tract-binding protein, putative, expressed	3457	72.0358
LOC_Os03g56300	4Fe-4S binding domain containing protein, expressed	3453	71.9525
LOC_Os01g59600	peptidase, T1 family, putative, expressed	3446	71.8066
LOC_Os11g37510	ribosomal protein L4, putative, expressed	3438	71.6399
LOC_Os05g18770	Sad1 / UNC-like C-terminal domain containing protein, putative, expressed	3431	71.4941
LOC_Os09g20590	CD2-binding protein-related, putative, expressed	3408	71.0148
LOC_Os04g02820	elongation factor, putative, expressed	3406	70.9731
LOC_Os03g45410	TATA-binding protein, putative, expressed	3406	70.9731
LOC_Os03g57100	endoplasmic reticulum-Golgi intermediate compartment protein 3, putative, expressed	3403	70.9106
LOC_Os09g32430	oxidoreductase, putative, expressed	3401	70.8689
LOC_Os03g53700	PHD-finger domain containing protein, putative, expressed	3401	70.8689
LOC_Os01g14860	CGMC_GSK.1 - CGMC includes CDA, MAPK, GSK3, and CLKC kinases, expressed	3392	70.6814
LOC_Os02g43830	3-isopropylmalate dehydratase small subunit 2, putative, expressed	3391	70.6606
LOC_Os02g07880	DNA binding protein, putative, expressed	3389	70.6189
LOC_Os03g60460	aminopeptidase, putative, expressed	3384	70.5147
LOC_Os05g23260	OsSigP4 - Putative Type I Signal Peptidase homologue; employs a putative Ser/His catalytic dyad, expressed	3384	70.5147
LOC_Os02g39550	calcium-binding mitochondrial protein anon-60Da, putative, expressed	3370	70.223
LOC_Os09g39550	expressed protein	3362	70.0563
LOC_Os04g14654	Sec1 family transport protein, putative, expressed	3355	69.9104
LOC_Os01g10820	ribosomal protein L5, putative, expressed	3353	69.8687
LOC_Os05g09490	peptidase, T1 family, putative, expressed	3350	69.8062
LOC_Os03g04460	outer mitochondrial membrane porin, putative, expressed	3345	69.702
LOC_Os10g27230	endonuclease/exonuclease/phosphatase family domain containing protein, expressed	3344	69.6812
LOC_Os01g51220	transport protein particle component, Bet3, domain containing protein, expressed	3326	69.3061
LOC_Os08g43060	expressed protein	3324	69.2644
LOC_Os06g29020	retrotransposon protein, putative, unclassified, expressed	3318	69.1394
LOC_Os02g51700	expressed protein	3318	69.1394
LOC_Os07g11060	expressed protein	3300	68.7643
LOC_Os01g72890	transposon protein, putative, CACTA, En/Spm sub-class, expressed	3292	68.5976
LOC_Os05g28190	ranBP1 domain containing protein, expressed	3289	68.5351
LOC_Os06g44370	WD domain, G-beta repeat domain containing protein, expressed	3282	68.3892
LOC_Os07g14280	WD domain, G-beta repeat domain containing protein, expressed	3277	68.2851
LOC_Os03g21550	eukaryotic translation initiation factor 2 subunit beta, putative, expressed	3277	68.2851
LOC_Os07g10600	cycloartenol-C-24-methyltransferase 1, putative, expressed	3276	68.2642
LOC_Os08g06020	MSP domain containing protein, expressed	3275	68.2434
LOC_Os02g44690	HSPC171 protein, putative, expressed	3269	68.1184
LOC_Os05g22970	glyoxalase family protein, putative, expressed	3261	67.9517
LOC_Os03g20520	endoplasmic reticulum-Golgi intermediate compartment protein 3, putative, expressed	3254	67.8058
LOC_Os03g13800	ribosomal protein L7Ae, putative, expressed	3239	67.4932
LOC_Os11g40140	peptidase, T1 family, putative, expressed	3237	67.4516
LOC_Os02g56960	ribosomal protein, putative, expressed	3237	67.4516
LOC_Os04g20230	neighbor of COX4, putative, expressed	3233	67.3682
LOC_Os06g48750	DEAD-box ATP-dependent RNA helicase, putative, expressed	3231	67.3265
LOC_Os05g01050	DNA-binding protein-related, putative, expressed	3230	67.3057
LOC_Os01g16354	rab GDP dissociation inhibitor alpha, putative, expressed	3230	67.3057
LOC_Os02g45480	nucleic acid binding protein, putative, expressed	3226	67.2223
LOC_Os01g36860	DEAD-box ATP-dependent RNA helicase 40, putative, expressed	3219	67.0765
LOC_Os06g51510	expressed protein	3218	67.0556
LOC_Os09g14510	peroxin-3 family protein, putative, expressed	3217	67.0348
LOC_Os04g56646	MEE34, putative, expressed	3201	66.7014
LOC_Os02g40880	ribosomal protein L14, putative, expressed	3198	66.6389
LOC_Os05g48020	SNARE domain containing protein, putative, expressed	3188	66.4305
LOC_Os08g36150	activator of 90 kDa heat shock protein ATPase homolog, putative, expressed	3187	66.4097
LOC_Os03g18510	expressed protein	3182	66.3055
LOC_Os05g49890	ras-related protein, putative, expressed	3181	66.2846
LOC_Os05g30870	protein kinase domain containing protein, expressed	3178	66.2221
LOC_Os02g54090	expressed protein	3175	66.1596
LOC_Os02g03610	ADP-ribosylation factor, putative, expressed	3173	66.1179
LOC_Os02g44510	UDP-glucose glycoprotein glucosyltransferase 1 precursor, putative, expressed	3171	66.0763
LOC_Os06g09850	25.3 kDa vesicle transport protein, putative, expressed	3169	66.0346
LOC_Os05g22260	crooked neck, putative, expressed	3168	66.0138
LOC_Os10g08930	S10/S20 domain containing ribosomal protein, putative, expressed	3165	65.9512
LOC_Os09g13740	SET domain containing protein, expressed	3156	65.7637
LOC_Os06g23160	bacterial transferase hexapeptide domain containing protein, expressed	3155	65.7429
LOC_Os09g36370	ER lumen protein retaining receptor containing protein, expressed	3148	65.597
LOC_Os08g30060	proton pump interactor, putative, expressed	3145	65.5345
LOC_Os06g42000	peroxiredoxin, putative, expressed	3138	65.3886
LOC_Os07g15880	mitochondrial prohibitin complex protein 2, putative, expressed	3135	65.3261
LOC_Os05g48240	dynamin family protein, putative, expressed	3128	65.1802
LOC_Os02g13530	40S ribosomal protein S24, putative, expressed	3126	65.1386
LOC_Os11g05562	40S ribosomal protein S25, putative, expressed	3124	65.0969
LOC_Os01g67960	GPI transamidase component PIG-S-related, putative, expressed	3110	64.8052
LOC_Os04g52270	coatomer subunit epsilon, putative, expressed	3107	64.7427
LOC_Os09g37000	26S proteasome non-ATPase regulatory subunit 3, putative, expressed	3101	64.6176
LOC_Os05g41110	ribosomal protein L7Ae, putative, expressed	3098	64.5551
LOC_Os11g24610	60S ribosomal protein L38, putative, expressed	3077	64.1175
LOC_Os03g50850	ZOS3-17 - C2H2 zinc finger protein, expressed	3074	64.055
LOC_Os11g03400	ribosomal protein, putative, expressed	3071	63.9925
LOC_Os03g59590	ATP/GTP/Ca++ binding protein, putative, expressed	3069	63.9508
LOC_Os01g71230	nascent polypeptide-associated complex subunit alpha-like protein 3, putative, expressed	3068	63.93
LOC_Os02g01110	translation initiation factor IF-3, putative, expressed	3067	63.9091
LOC_Os01g37850	expressed protein	3066	63.8883
LOC_Os07g44740	chaperonin, putative, expressed	3064	63.8466
LOC_Os07g30790	ubiquinol-cytochrome C chaperone family protein, putative, expressed	3062	63.805
LOC_Os08g29500	histone-like transcription factor and archaeal histone, putative, expressed	3061	63.7841
LOC_Os04g46190	ubiquitin carboxyl-terminal hydrolase, family 1, putative, expressed	3056	63.6799
LOC_Os11g16480	transposon protein, putative, unclassified, expressed	3056	63.6799
LOC_Os12g30020	cyclin-T1-4, putative, expressed	3056	63.6799
LOC_Os06g04800	peptidase, T1 family, putative, expressed	3055	63.6591
LOC_Os12g25710	bifunctional aminoacyl-tRNA synthetase, putative, expressed	3055	63.6591
LOC_Os08g05890	MSP domain containing protein, expressed	3051	63.5757
LOC_Os05g47470	VIP1 protein, putative, expressed	3051	63.5757
LOC_Os09g29980	transposon protein, putative, CACTA, En/Spm sub-class, expressed	3047	63.4924
LOC_Os09g24540	peptidyl-prolyl cis-trans isomerase, putative, expressed	3041	63.3674
LOC_Os11g19810	PWWP domain containing protein, expressed	3040	63.3465
LOC_Os03g02680	cyclin-dependent kinase A-1, putative, expressed	3036	63.2632
LOC_Os01g06290	splicing factor, arginine/serine-rich, putative, expressed	3034	63.2215
LOC_Os06g11370	mediator of RNA polymerase II transcription subunit 6, putative, expressed	3033	63.2007
LOC_Os07g42810	adaptor complexes medium subunit family domain containing protein, expressed	3032	63.1798
LOC_Os01g65450	ubiquitin-like domain-containing CTD phosphatase 1, putative, expressed	3028	63.0965
LOC_Os03g18420	CHCH domain containing protein, expressed	3024	63.0131
LOC_Os08g31470	peptidase, trypsin-like serine and cysteine proteases, putative, expressed	3015	62.8256
LOC_Os04g02830	expressed protein	3013	62.7839
LOC_Os03g60550	ThiF family domain containing protein, putative, expressed	3012	62.7631
LOC_Os06g11620	RNA recognition motif containing protein, putative, expressed	3011	62.7422
LOC_Os02g49980	ADP-ribosylation factor, putative, expressed	3006	62.638
LOC_Os10g42950	cyclin-dependent kinase E-1, putative, expressed	3005	62.6172
LOC_Os04g48940	uncharacterized mscS family protein, putative, expressed	2999	62.4922
LOC_Os07g07240	ubiquitin-conjugating enzyme, putative, expressed	2998	62.4713
LOC_Os01g54100	CK1_CaseinKinase_1a.2 - CK1 includes the casein kinase 1 kinases, expressed	2998	62.4713
LOC_Os01g54870	60S ribosomal protein L18a, putative, expressed	2998	62.4713
LOC_Os02g04560	marker Xucw84, putative, expressed	2995	62.4088
LOC_Os03g15880	coronatine-insensitive protein, putative, expressed	2988	62.263
LOC_Os05g04850	RNA recognition motif containing protein, putative, expressed	2986	62.2213
LOC_Os06g09290	26S protease regulatory subunit 7, putative, expressed	2986	62.2213
LOC_Os03g46650	WD domain, G-beta repeat domain containing protein, expressed	2982	62.1379
LOC_Os01g66960	selenoprotein precursor, putative, expressed	2979	62.0754
LOC_Os07g25450	histone-lysine N-methyltransferase, putative, expressed	2977	62.0338
LOC_Os09g29470	AGAP005770-PA, putative, expressed	2974	61.9712
LOC_Os08g42050	emp24/gp25L/p24 family protein, putative, expressed	2968	61.8462
LOC_Os02g57640	KH domain containing protein, putative, expressed	2964	61.7629
LOC_Os08g45240	RNA recognition motif containing protein, putative, expressed	2954	61.5545
LOC_Os03g13170	ubiquitin fusion protein, putative, expressed	2954	61.5545
LOC_Os06g49480	peptidyl-prolyl cis-trans isomerase, putative, expressed	2950	61.4711
LOC_Os10g41520	casein kinase II subunit beta-4, putative, expressed	2949	61.4503
LOC_Os09g32090	methyl-binding domain protein MBD, putative, expressed	2949	61.4503
LOC_Os08g06070	ELF7, putative, expressed	2943	61.3253
LOC_Os07g47710	60S ribosomal protein L22-2, putative, expressed	2942	61.3044
LOC_Os03g60390	PHD finger protein, putative, expressed	2939	61.2419
LOC_Os03g58960	DHHC zinc finger domain containing protein, expressed	2932	61.0961
LOC_Os04g04254	sterol 3-beta-glucosyltransferase, putative, expressed	2929	61.0335
LOC_Os03g53600	HTH DNA-binding protein, putative, expressed	2925	60.9502
LOC_Os09g17730	proton pump interactor, putative, expressed	2920	60.846
LOC_Os11g03710	mitochondrial import inner membrane translocase subunit Tim, putative, expressed	2919	60.8252
LOC_Os05g01600	actin, putative, expressed	2917	60.7835
LOC_Os02g35640	SFT2, putative, expressed	2916	60.7627
LOC_Os08g44450	L1P family of ribosomal proteins domain containing protein, expressed	2913	60.7001
LOC_Os02g48290	thioredoxin reductase 2, putative, expressed	2912	60.6793
LOC_Os09g12750	Myb-like DNA-binding domain containing protein, putative, expressed	2910	60.6376
LOC_Os01g03160	xylosyltransferase, putative, expressed	2910	60.6376
LOC_Os08g43640	26S proteasome non-ATPase regulatory subunit 3, putative, expressed	2910	60.6376
LOC_Os03g53890	N2, N2-dimethylguanosine tRNA methyltransferase, putative, expressed	2909	60.6168
LOC_Os03g48930	peptidase, T1 family, putative, expressed	2905	60.5334
LOC_Os07g42170	60S ribosomal protein, putative, expressed	2904	60.5126
LOC_Os06g42640	transposon protein, putative, unclassified, expressed	2903	60.4918
LOC_Os11g28300	uncharacterized protein family UPF0016 domain containing protein, expressed	2902	60.4709
LOC_Os07g42800	heat shock protein DnaJ, putative, expressed	2902	60.4709
LOC_Os09g32526	peptidyl-prolyl cis-trans isomerase, FKBP-type, putative, expressed	2891	60.2417
LOC_Os08g39060	F-box protein At-B, putative, expressed	2891	60.2417
LOC_Os02g04950	splicing factor 3B subunit 1, putative, expressed	2890	60.2209
LOC_Os05g15520	DNA-binding protein-related, putative, expressed	2879	59.9917
LOC_Os03g02150	adapitin protein, putative, expressed	2876	59.9292
LOC_Os11g39650	WD domain, G-beta repeat domain containing protein, expressed	2874	59.8875
LOC_Os04g01240	serine-type peptidase, putative, expressed	2873	59.8666
LOC_Os03g61930	ACBP4, putative, expressed	2873	59.8666
LOC_Os07g39840	expressed protein	2867	59.7416
LOC_Os03g21830	appr-1-p processing enzyme family protein, putative, expressed	2867	59.7416
LOC_Os04g39090	SAM domain containing protein, putative, expressed	2867	59.7416
LOC_Os03g53980	expressed protein	2866	59.7208
LOC_Os04g28050	expressed protein	2865	59.6999
LOC_Os01g40050	peptidyl-prolyl cis-trans isomerase, putative, expressed	2861	59.6166
LOC_Os05g32600	cyclin-dependent kinase D-1, putative, expressed	2860	59.5957
LOC_Os08g33076	myrosinase precursor, putative, expressed	2857	59.5332
LOC_Os07g22600	spermidine synthase, putative, expressed	2857	59.5332
LOC_Os03g01850	cyclin-dependent kinase A-1, putative, expressed	2856	59.5124
LOC_Os02g15220	bromodomain containing protein, expressed	2855	59.4916
LOC_Os09g10930	gamma response I protein, putative, expressed	2852	59.429
LOC_Os02g52880	ybaK/prolyl-tRNA synthetase family protein, putative, expressed	2843	59.2415
LOC_Os08g23710	ribosomal protein L7Ae, putative, expressed	2842	59.2207
LOC_Os06g40450	targeting protein for Xklp2, putative, expressed	2841	59.1998
LOC_Os03g58060	XRN 5'-3' exonuclease N-terminus domain containing protein, expressed	2840	59.179
LOC_Os03g60600	zinc knuckle domain containing protein, expressed	2839	59.1582
LOC_Os03g55730	SSA2 - 2S albumin seed storage family protein precursor, putative, expressed	2838	59.1373
LOC_Os03g02080	expressed protein	2836	59.0956
LOC_Os04g39700	60S ribosomal protein L6, putative, expressed	2834	59.054
LOC_Os10g33680	serine/threonine-protein phosphatase 2A regulatory subunit B subunitbeta, putative, expressed	2833	59.0331
LOC_Os02g49190	SWI/SNF-related matrix-associated actin-dependent regulator of chromatin subfamily B member 1, putative, expressed	2829	58.9498
LOC_Os12g41220	ubiquitin-conjugating enzyme, putative, expressed	2828	58.9289
LOC_Os07g39870	eukaryotic peptide chain release factor subunit 1-1, putative, expressed	2827	58.9081
LOC_Os02g02530	signal peptide peptidase domain containing protein, expressed	2826	58.8873
LOC_Os05g45220	50S ribosomal protein L20, putative, expressed	2822	58.8039
LOC_Os10g35690	ribosomal protein S18 containing protein, expressed	2819	58.7414
LOC_Os06g36700	T-complex protein, putative, expressed	2819	58.7414
LOC_Os08g08040	LSM domain containing protein, expressed	2819	58.7414
LOC_Os02g12850	RNA recognition motif containing protein, expressed	2818	58.7206
LOC_Os01g56520	double-stranded RNA binding motif containing protein, expressed	2815	58.6581
LOC_Os10g36470	peptidase, M24 family protein, putative, expressed	2811	58.5747
LOC_Os12g41920	single myb histone, putative, expressed	2808	58.5122
LOC_Os01g16670	BSD domain-containing protein, putative, expressed	2807	58.4914
LOC_Os07g10720	40S ribosomal protein S15a, putative, expressed	2804	58.4288
LOC_Os02g49530	AGAP000425-PA, putative, expressed	2801	58.3663
LOC_Os02g02710	zinc carboxypeptidase family protein, putative, expressed	2801	58.3663
LOC_Os09g15770	CPuORF13 - conserved peptide uORF-containing transcript, expressed	2801	58.3663
LOC_Os05g46450	fiber protein Fb11, putative, expressed	2798	58.3038
LOC_Os04g32950	calreticulin precursor protein, putative, expressed	2797	58.283
LOC_Os01g22870	expressed protein	2796	58.2621
LOC_Os07g12910	PHD finger protein, putative, expressed	2790	58.1371
LOC_Os09g36976	trafficking protein particle complex subunit, putative, expressed	2788	58.0954
LOC_Os01g48980	GPI transamidase component family protein, putative, expressed	2785	58.0329
LOC_Os07g43720	DCN1, putative, expressed	2782	57.9704
LOC_Os11g04740	FAD-binding and arabino-lactone oxidase domains containing protein, putative, expressed	2779	57.9079
LOC_Os05g01994	rab5-interacting protein like, putative, expressed	2775	57.8245
LOC_Os08g41710	FHA domain containing protein, putative, expressed	2772	57.762
LOC_Os10g42840	NADH dehydrogenase 1 alpha subcomplex subunit 12, putative, expressed	2772	57.762
LOC_Os02g33140	ribosomal protein, putative, expressed	2770	57.7204
LOC_Os02g46350	GPI transamidase subunit PIG-U domain containing protein, expressed	2765	57.6162
LOC_Os01g16010	BCAS2 protein, putative, expressed	2763	57.5745
LOC_Os12g42884	5-methyltetrahydropteroyltriglutamate--homocysteine methyltransferase, putative, expressed	2762	57.5537
LOC_Os04g37660	protein phosphotase protein, putative, expressed	2762	57.5537
LOC_Os03g50290	14-3-3 protein, putative, expressed	2762	57.5537
LOC_Os01g14980	RPA3 - Putative single-stranded DNA binding complex subunit 3, expressed	2762	57.5537
LOC_Os02g10200	zinc finger A20 and AN1 domain-containing stress-associated protein, putative, expressed	2761	57.5328
LOC_Os05g34640	PHD finger protein, putative, expressed	2760	57.512
LOC_Os02g20860	ATP11 protein, expressed	2750	57.3036
LOC_Os04g38340	endoplasmic reticulum-Golgi intermediate compartment protein 3, putative, expressed	2750	57.3036
LOC_Os08g06360	THO complex subunit 7, putative, expressed	2748	57.2619
LOC_Os01g17430	coatomer subunit beta-1, putative, expressed	2748	57.2619
LOC_Os08g06470	transmembrane 9 superfamily member, putative, expressed	2746	57.2203
LOC_Os01g43030	tetratricopeptide repeat domain containing protein, expressed	2739	57.0744
LOC_Os07g34030	OsPDIL5-4 protein disulfide isomerase PDIL5-4, expressed	2737	57.0327
LOC_Os03g46480	ranBP1 domain containing protein, expressed	2734	56.9702
LOC_Os06g51420	coiled-coil domain-containing protein 12, putative, expressed	2733	56.9494
LOC_Os09g34970	arsenical pump-driving ATPase, putative, expressed	2733	56.9494
LOC_Os08g37490	14-3-3 protein, putative, expressed	2727	56.8243
LOC_Os02g50210	erwinia induced protein 2, putative, expressed	2726	56.8035
LOC_Os01g59800	EAP30/Vps36 family domain containing protein, expressed	2725	56.7827
LOC_Os06g41410	expressed protein	2723	56.741
LOC_Os09g33810	ankyrin repeat domain containing protein, putative, expressed	2719	56.6576
LOC_Os04g35920	nonsense-mediated decay UPF3, putative, expressed	2719	56.6576
LOC_Os12g03100	exostosin family domain containing protein, expressed	2718	56.6368
LOC_Os04g56140	expressed protein	2716	56.5951
LOC_Os02g21970	26S protease regulatory subunit 6B, putative, expressed	2714	56.5534
LOC_Os02g30620	dnaJ domain containing protein, expressed	2713	56.5326
LOC_Os07g36090	ribosomal protein L28 protein, putative, expressed	2712	56.5118
LOC_Os06g38940	RMD5 homolog A, putative, expressed	2710	56.4701
LOC_Os12g04520	FAD-binding and arabino-lactone oxidase domains containing protein, putative, expressed	2710	56.4701
LOC_Os02g04480	cleavage and polyadenylation specificity factor, putative, expressed	2709	56.4493
LOC_Os10g28710	expressed protein	2707	56.4076
LOC_Os01g73880	eukaryotic translation initiation factor, putative, expressed	2706	56.3867
LOC_Os02g57540	60S ribosomal protein L28-1, putative, expressed	2706	56.3867
LOC_Os06g21120	expressed protein	2703	56.3242
LOC_Os04g51630	60S ribosomal protein L7, putative, expressed	2699	56.2409
LOC_Os11g09280	OsPDIL1-1 protein disulfide isomerase PDIL1-1, expressed	2696	56.1784
LOC_Os02g26814	UDP-N-acetylglucosamine transferase subunit ALG13, putative, expressed	2692	56.095
LOC_Os04g56290	aldose 1-epimerase, putative, expressed	2691	56.0742
LOC_Os11g07910	transmembrane 9 superfamily member, putative, expressed	2688	56.0117
LOC_Os01g56670	glycosyl hydrolase family 47 domain contain protein, expressed	2686	55.97
LOC_Os01g69130	dynamin family protein, putative, expressed	2684	55.9283
LOC_Os06g02260	callose synthase, putative, expressed	2683	55.9075
LOC_Os05g37390	G10 protein, putative, expressed	2681	55.8658
LOC_Os05g46780	transposon protein, putative, CACTA, En/Spm sub-class, expressed	2675	55.7408
LOC_Os03g36930	DEAD-box ATP-dependent RNA helicase, putative, expressed	2672	55.6783
LOC_Os03g50090	transposon protein, putative, CACTA, En/Spm sub-class, expressed	2669	55.6158
LOC_Os01g18640	aminotransferase, putative, expressed	2665	55.5324
LOC_Os03g43020	prefoldin subunit, putative, expressed	2661	55.4491
LOC_Os09g24200	RAD23 DNA repair protein, putative, expressed	2659	55.4074
LOC_Os01g15260	dynein light chain type 1 domain containing protein, expressed	2655	55.324
LOC_Os08g39310	SWIB/MDM2 domain containing protein, expressed	2651	55.2407
LOC_Os09g36920	la domain containing protein, putative, expressed	2651	55.2407
LOC_Os08g22354	polyadenylate-binding protein, putative, expressed	2650	55.2198
LOC_Os01g16890	ribosomal protein L7Ae, putative, expressed	2642	55.0531
LOC_Os09g06970	transport protein particle component, Bet3, domain containing protein, expressed	2642	55.0531
LOC_Os10g41410	nucleoside diphosphate kinase, putative, expressed	2640	55.0115
LOC_Os08g10608	ribosomal protein S17, putative, expressed	2639	54.9906
LOC_Os07g01950	expressed protein	2636	54.9281
LOC_Os02g13200	expressed protein	2635	54.9073
LOC_Os09g35970	6-phosphogluconolactonase, putative, expressed	2633	54.8656
LOC_Os06g21980	pantothenate kinase 4, putative, expressed	2633	54.8656
LOC_Os01g16240	OsCam1-3 - Calmodulin, expressed	2633	54.8656
LOC_Os08g33120	RNA recognition motif containing protein, putative, expressed	2633	54.8656
LOC_Os03g01210	uncharacterized Cys-rich domain containing protein, putative, expressed	2633	54.8656
LOC_Os10g35990	DEAD-box ATP-dependent RNA helicase, putative, expressed	2632	54.8448
LOC_Os04g52710	imidazoleglycerol-phosphate dehydratase, putative, expressed	2630	54.8031
LOC_Os08g34480	splicing factor 3B subunit 5, putative, expressed	2627	54.7406
LOC_Os05g51850	AT hook-containing DNA-binding protein, putative, expressed	2626	54.7197
LOC_Os06g50000	LYR motif containing protein, putative, expressed	2613	54.4488
LOC_Os11g21990	expressed protein	2613	54.4488
LOC_Os01g34200	AATF, putative, expressed	2612	54.428
LOC_Os04g51180	GPR89A, putative, expressed	2608	54.3447
LOC_Os05g40780	keratinocytes-associated protein 2, putative, expressed	2607	54.3238
LOC_Os03g59310	ribosomal protein, putative, expressed	2606	54.303
LOC_Os06g47590	AP2 domain containing protein, expressed	2604	54.2613
LOC_Os09g32800	peptidase, T1 family, putative, expressed	2601	54.1988
LOC_Os03g08280	peptidase, T1 family, putative, expressed	2598	54.1363
LOC_Os03g23935	WD domain, G-beta repeat domain containing protein, expressed	2593	54.0321
LOC_Os02g19330	expressed protein	2590	53.9696
LOC_Os08g37320	expressed protein	2587	53.9071
LOC_Os03g52780	expressed protein	2587	53.9071
LOC_Os01g53520	reticulon domain containing protein, putative, expressed	2587	53.9071
LOC_Os01g08660	aquaporin protein, putative, expressed	2584	53.8446
LOC_Os08g42540	ubiquitin thioesterase otubain-like, putative, expressed	2582	53.8029
LOC_Os07g29390	peptidyl-prolyl cis-trans isomerase, putative, expressed	2581	53.782
LOC_Os03g50620	ATP binding protein, putative, expressed	2578	53.7195
LOC_Os05g13950	eukaryotic translation initiation factor 3 subunit E-interacting protein, putative, expressed	2576	53.6778
LOC_Os03g13614	transcription factor, putative, expressed	2572	53.5945
LOC_Os03g43890	WD domain, G-beta repeat domain containing protein, expressed	2566	53.4695
LOC_Os11g45590	transposon protein, putative, CACTA, En/Spm sub-class, expressed	2566	53.4695
LOC_Os02g02350	OsFBK2 - F-box domain and kelch repeat containing protein, expressed	2566	53.4695
LOC_Os04g54440	RNA binding protein, putative, expressed	2562	53.3861
LOC_Os05g01262	translocon-associated protein beta domain containing protein, expressed	2557	53.2819
LOC_Os03g47580	ubiquitin-conjugating enzyme, putative, expressed	2557	53.2819
LOC_Os03g22380	RNA recognition motif containing protein, expressed	2553	53.1986
LOC_Os03g20750	outer mitochondrial membrane porin, putative, expressed	2549	53.1152
LOC_Os05g51540	expressed protein	2545	53.0319
LOC_Os11g13800	expressed protein	2545	53.0319
LOC_Os08g19320	aberrant root formation protein 4, putative, expressed	2540	52.9277
LOC_Os05g38630	ras-related protein, putative, expressed	2540	52.9277
LOC_Os03g03820	adenylate kinase, putative, expressed	2539	52.9069
LOC_Os01g19450	ATP-citrate synthase subunit 1, putative, expressed	2539	52.9069
LOC_Os02g45344	O-acyltransferase, putative, expressed	2536	52.8443
LOC_Os10g27050	OsPP2Ac-4 - Phosphatase 2A isoform 4 belonging to family 2, expressed	2536	52.8443
LOC_Os04g52280	dehydrogenase, putative, expressed	2535	52.8235
LOC_Os01g15290	ribosomal L18p/L5e family protein, putative, expressed	2528	52.6776
LOC_Os05g01330	expressed protein	2524	52.5943
LOC_Os03g07150	OsPP2Ac-5 - Phosphatase 2A isoform 5 belonging to family 2, expressed	2524	52.5943
LOC_Os03g17450	nucleotide binding protein, putative, expressed	2523	52.5735
LOC_Os01g64770	polypyrimidine tract-binding protein, putative, expressed	2521	52.5318
LOC_Os01g13700	DNA-binding protein-related, putative, expressed	2521	52.5318
LOC_Os03g22950	acyl carrier protein, putative, expressed	2521	52.5318
LOC_Os10g17454	RNA recognition motif containing protein, expressed	2520	52.5109
LOC_Os04g57680	expressed protein	2519	52.4901
LOC_Os12g06870	OsNucAP2 - Putative Nucleoporin Autopeptidase homologue, expressed	2516	52.4276
LOC_Os02g27960	expressed protein	2512	52.3442
LOC_Os04g40850	26S proteasome non-ATPase regulatory subunit 6, putative, expressed	2510	52.3026
LOC_Os11g14430	APOBEC1 complementation factor, putative, expressed	2508	52.2609
LOC_Os04g55060	3-oxoacyl-synthase III, chloroplast precursor, putative, expressed	2508	52.2609
LOC_Os12g07820	OsAPx6 - Stromal Ascorbate Peroxidase encoding gene 5,8, expressed	2508	52.2609
LOC_Os07g29450	expressed protein	2507	52.2401
LOC_Os02g47940	aminotransferase, classes I and II, domain containing protein, expressed	2506	52.2192
LOC_Os07g07709	ribosomal protein S13p/S18e, putative, expressed	2505	52.1984
LOC_Os04g47260	expressed protein	2505	52.1984
LOC_Os06g07160	expressed protein	2504	52.1775
LOC_Os07g38600	REX1 DNA Repair family protein, expressed	2504	52.1775
LOC_Os02g02690	expressed protein	2497	52.0317
LOC_Os04g32880	CBS domain containing membrane protein, putative, expressed	2496	52.0108
LOC_Os02g49050	transmembrane 9 superfamily member, putative, expressed	2493	51.9483
LOC_Os06g45440	haloacid dehalogenase-like hydrolase domain-containing protein 3, putative, expressed	2488	51.8441
LOC_Os05g11710	ribosomal protein L5, putative, expressed	2484	51.7608
LOC_Os02g19220	expressed protein	2483	51.7399
LOC_Os04g14510	expressed protein	2480	51.6774
LOC_Os07g14270	calreticulin precursor protein, putative, expressed	2479	51.6566
LOC_Os11g03410	exostosin family domain containing protein, expressed	2479	51.6566
LOC_Os03g60870	ras-related protein, putative, expressed	2479	51.6566
LOC_Os05g36070	signal peptide peptidase domain containing protein, expressed	2475	51.5732
LOC_Os01g55780	glycerophosphoryl diester phosphodiesterase family protein, putative, expressed	2475	51.5732
LOC_Os07g46640	UDP-N-acetylglucosamine--dolichyl-phosphate N-acetylglucosaminephosphotransferase, putative, expressed	2467	51.4065
LOC_Os04g56520	alpha-1,4-glucan-protein synthase, putative, expressed	2462	51.3024
LOC_Os11g36480	zinc knuckle domain containing protein, expressed	2461	51.2815
LOC_Os01g12090	ribosomal protein S6 family protein, putative, expressed	2460	51.2607
LOC_Os02g45110	MT-A70 domain containing protein, expressed	2460	51.2607
LOC_Os12g41760	expressed protein	2459	51.2398
LOC_Os02g30180	ZOS2-07 - C2H2 zinc finger protein, expressed	2457	51.1982
LOC_Os03g21914	ATP binding protein, putative, expressed	2454	51.1357
LOC_Os03g11990	bolA, putative, expressed	2453	51.1148
LOC_Os04g32550	defender against cell death 1, putative, expressed	2453	51.1148
LOC_Os11g05370	60S ribosomal protein L26-1, putative, expressed	2452	51.094
LOC_Os10g38970	ethylene-responsive element-binding protein, putative, expressed	2451	51.0731
LOC_Os07g20580	DEAD-box ATP-dependent RNA helicase, putative, expressed	2446	50.969
LOC_Os04g31320	SWIB/MDM2 domain containing protein, expressed	2443	50.9064
LOC_Os12g38310	mitochondrial import inner membrane translocase subunit Tim, putative, expressed	2443	50.9064
LOC_Os10g33800	lactate/malate dehydrogenase, putative, expressed	2435	50.7397
LOC_Os09g10850	meiotic coiled-coil protein 7, putative, expressed	2434	50.7189
LOC_Os11g01600	macrophage migration inhibitory factor, putative, expressed	2433	50.6981
LOC_Os01g50340	transposon protein, putative, unclassified, expressed	2431	50.6564
LOC_Os02g45540	synthase, putative, expressed	2430	50.6355
LOC_Os09g36480	XAP5 family protein, putative, expressed	2430	50.6355
LOC_Os11g34310	centromere/kinetochore protein zw10, putative, expressed	2430	50.6355
LOC_Os11g30410	ThiF family domain containing protein, putative, expressed	2429	50.6147
LOC_Os01g74180	adaptin, putative, expressed	2428	50.5939
LOC_Os03g44300	transketolase, putative, expressed	2428	50.5939
LOC_Os12g31380	initiation factor 2 subunit family domain containing protein, expressed	2426	50.5522
LOC_Os01g33800	heat shock protein DnaJ, putative, expressed	2424	50.5105
LOC_Os07g09450	heat shock protein DnaJ, putative, expressed	2422	50.4688
LOC_Os02g57690	kelch repeat protein, putative, expressed	2421	50.448
LOC_Os05g28290	ranBP1 domain containing protein, expressed	2417	50.3647
LOC_Os01g70670	BTBM1 - Bric-a-Brac, Tramtrack, Broad Complex BTB domain with Meprin and TRAF Homology MATH domain, expressed	2416	50.3438
LOC_Os03g59060	OsPP2Ac-2 - Phosphatase 2A isoform 2 belonging to family 2, expressed	2413	50.2813
LOC_Os04g33420	DNA-binding protein S1FA, putative, expressed	2411	50.2396
LOC_Os05g38610	clathrin adaptor complex small chain domain containing protein, expressed	2409	50.198
LOC_Os03g47780	WD repeat-containing protein, putative, expressed	2408	50.1771
LOC_Os05g28480	expressed protein	2407	50.1563
LOC_Os06g43610	formamidopyrimidine-DNA glycosylase, putative, expressed	2404	50.0938
LOC_Os02g02840	ras-related protein, putative, expressed	2402	50.0521
LOC_Os02g15310	RNA recognition motif containing protein, expressed	2400	50.0104

## Sheet: High-degree salt-tolerant
gene	function	degree_tolerant	%connect_tolerant
LOC_Os06g05150	expressed protein	4320	82.2544
LOC_Os02g42550	expressed protein	4050	77.1135
LOC_Os06g42430	expressed protein	3956	75.3237
LOC_Os01g17260	transcription factor, putative, expressed	3882	73.9147
LOC_Os06g21580	expressed protein	3708	70.6017
LOC_Os07g42395	DNA-directed RNA polymerase II subunit RPB9, putative, expressed	3544	67.4791
LOC_Os03g60360	protein kinase PKN/PRK1, effector, putative, expressed	3384	64.4326
LOC_Os03g10200	ethylene-responsive element-binding protein, putative, expressed	3380	64.3564
LOC_Os02g45920	expressed protein	3336	63.5187
LOC_Os02g57370	DHHC zinc finger domain containing protein, expressed	3325	63.3092
LOC_Os08g01660	mago nashi, putative, expressed	3162	60.2056
LOC_Os10g37690	inner membrane protein, putative, expressed	2962	56.3976
LOC_Os09g28590	AGAP010609-PA, putative, expressed	2898	55.179
LOC_Os03g37330	KIN, antigenic determinant of recA protein, putative, expressed	2892	55.0647
LOC_Os02g48590	expressed protein	2887	54.9695
LOC_Os07g27760	expressed protein	2884	54.9124
LOC_Os03g26090	GPI-anchored wall transfer protein 1, putative, expressed	2824	53.77
LOC_Os03g55784	tumor necrosis factor superfamily, member 5-induced protein 1, putative, expressed	2779	52.9132
LOC_Os10g32870	L11 domain containing ribosomal protein, putative, expressed	2749	52.342
LOC_Os01g46580	actin-related protein 2/3 complex subunit 2, putative, expressed	2739	52.1516
LOC_Os03g63140	nitrate-induced NOI protein, expressed	2735	52.0754
LOC_Os03g46610	DEAD-box ATP-dependent RNA helicase, putative, expressed	2733	52.0373
LOC_Os06g05250	GTP-binding protein GUF1, putative, expressed	2721	51.8088
LOC_Os02g10050	expressed protein	2698	51.3709
LOC_Os05g23530	expressed protein	2684	51.1043
LOC_Os05g34050	bZIP transcription factor domain containing protein, expressed	2989	56.9117
LOC_Os06g43680	palmitoyltransferase TIP1, putative, expressed	3667	69.821
LOC_Os02g20170	drought induced 19 protein, putative, expressed	2992	56.9688
LOC_Os05g10810	O-acyltransferase, putative, expressed	3114	59.2917
LOC_Os09g02284	DNA-directed RNA polymerase subunit, putative, expressed	2690	51.2186
LOC_Os05g42424	ubiquitin family protein, putative, expressed	2663	50.7045
LOC_Os02g04260	expressed protein	3170	60.358
LOC_Os10g06540	vesicle-associated membrane protein, putative, expressed	2824	53.77
LOC_Os07g01140	MBTB12 - Bric-a-Brac, Tramtrack, Broad Complex BTB domain with Meprin and TRAF Homology MATH domain, expressed	3690	70.2589
LOC_Os04g33470	Ser/Thr protein phosphatase family protein, putative, expressed	2873	54.703
LOC_Os02g18830	ribosome biogenesis protein NEP1, putative, expressed	2830	53.8842
LOC_Os08g37480	mediator of RNA polymerase II transcription subunit 22, putative, expressed	3004	57.1973
LOC_Os06g49490	ZOS6-10 - C2H2 zinc finger protein, expressed	3301	62.8522
LOC_Os05g07640	expressed protein	2989	56.9117
LOC_Os09g20900	hypoxia-responsive family protein, putative, expressed	2633	50.1333
LOC_Os04g39660	OsFBDUF22 - F-box and DUF domain containing protein, expressed	3603	68.6024
LOC_Os02g17850	TOM2B, putative, expressed	3393	64.604
LOC_Os01g68830	expressed protein	2655	50.5522
LOC_Os01g14950	importin subunit alpha, putative, expressed	3001	57.1401
LOC_Os07g39780	SUMO-activating enzyme subunit 2, putative, expressed	3622	68.9642
LOC_Os02g12580	OsPP2Ac-3 - Phosphatase 2A isoform 3 belonging to family 1, expressed	4002	76.1995
LOC_Os11g09310	zinc finger CCHC domain-containing protein 10, putative, expressed	2724	51.866
LOC_Os02g14780	splicing factor 3 subunit 1, putative, expressed	2797	53.2559
LOC_Os01g13030	OsIAA3 - Auxin-responsive Aux/IAA gene family member, expressed	3084	58.7205
LOC_Os02g43930	chaperone protein dnaJ, putative, expressed	2897	55.1599
LOC_Os02g10010	expressed protein	2745	52.2658
LOC_Os04g02354	expressed protein	2845	54.1698
LOC_Os01g42260	transcriptional corepressor LEUNIG, putative, expressed	3487	66.3938
LOC_Os06g49740	pre-mRNA-splicing factor syf2, putative, expressed	3317	63.1569
LOC_Os10g22380	glutamyl-tRNA synthetase, cytoplasmic, putative, expressed	2933	55.8454
LOC_Os03g08450	eukaryotic translation initiation factor 3 subunit K, putative, expressed	2884	54.9124
LOC_Os03g56610	expressed protein	2705	51.5042
LOC_Os01g63420	OsFBL4 - F-box domain and LRR containing protein, expressed	2876	54.7601
LOC_Os03g59740	ADP-ribosylation factor, putative, expressed	3580	68.1645
LOC_Os03g61680	huntingtin-interacting protein HYPK, putative, expressed	2880	54.8363
LOC_Os02g54770	RNA recognition motif containing protein, expressed	2951	56.1881
LOC_Os05g46580	polyprenyl synthetase, putative, expressed	3216	61.2338
LOC_Os05g27950	DUF538 domain containing protein, putative, expressed	3561	67.8027
LOC_Os04g49410	expansin precursor, putative, expressed	3131	59.6154
LOC_Os10g31790	ubiquitin family protein, putative, expressed	3892	74.1051
LOC_Os03g27010	expressed protein	3061	58.2826
LOC_Os09g29930	transcription factor BIM2, putative, expressed	3110	59.2155
LOC_Os01g32880	AP-3 complex subunit delta, putative, expressed	3674	69.9543
LOC_Os07g45350	zinc finger, RING-type, putative, expressed	3769	71.7631
LOC_Os03g57420	ML domain protein, putative, expressed	3512	66.8698
LOC_Os10g11034	caffeine-induced death protein 1, putative, expressed	3533	67.2696
LOC_Os02g46510	adaptor complexes medium subunit family domain containing protein, expressed	2645	50.3618
LOC_Os11g13694	AGAP007117-PA, putative, expressed	2684	51.1043
LOC_Os03g64110	WD domain, G-beta repeat domain containing protein, expressed	3506	66.7555
LOC_Os03g02270	expressed protein	2880	54.8363
LOC_Os11g03794	WD domain, G-beta repeat domain containing protein, expressed	3149	59.9581
LOC_Os03g12460	conserved oligomeric complex COG6 family protein, expressed	3461	65.8987
LOC_Os06g46380	rab geranylgeranyl transferase like protein, putative, expressed	2880	54.8363
LOC_Os03g61019	mitochondrial import inner membrane translocase subunit Tim, putative, expressed	2918	55.5598
LOC_Os05g06330	nifU, putative, expressed	2784	53.0084
LOC_Os01g13080	60S acidic ribosomal protein, putative, expressed	3378	64.3184
LOC_Os05g48510	phenylalanyl-tRNA synthetase beta chain, putative, expressed	2988	56.8926
LOC_Os03g04400	heat shock protein DnaJ, putative, expressed	2645	50.3618
LOC_Os01g71000	protein kinase APK1B, chloroplast precursor, putative, expressed	2772	52.7799
LOC_Os03g25970	KH domain-containing protein, putative, expressed	2932	55.8264
LOC_Os03g30430	nitrilase-associated protein, putative, expressed	3354	63.8614
LOC_Os03g17990	Yip1 domain containing protein, expressed	3204	61.0053
LOC_Os01g66190	expressed protein	2788	53.0845
LOC_Os04g37690	RNA recognition motif containing protein, putative, expressed	2807	53.4463
LOC_Os12g03540	WD domain, G-beta repeat domain containing protein, expressed	3196	60.853
LOC_Os03g02200	thymidine kinase, putative, expressed	2654	50.5331
LOC_Os04g53440	RNA recognition motif containing protein, putative, expressed	2880	54.8363
LOC_Os06g50170	BRE, putative, expressed	2663	50.7045
LOC_Os02g49610	ribosomal protein L7Ae, putative, expressed	2782	52.9703
LOC_Os06g19640	39S ribosomal protein L46, mitochondrial precursor, putative, expressed	2683	51.0853
LOC_Os10g26130	phenylalanyl-tRNA synthetase, putative, expressed	3570	67.9741
LOC_Os07g30840	proteasome subunit, putative, expressed	2731	51.9992
LOC_Os02g29530	glycosyl transferase 8 domain containing protein, putative, expressed	3123	59.4631
LOC_Os04g36700	proteasome subunit, putative, expressed	3931	74.8477
LOC_Os02g58580	cation efflux family protein, putative, expressed	3199	60.9101
LOC_Os05g30410	PHF5-like protein domain containing protein, expressed	3401	64.7563
LOC_Os04g47410	DHHC zinc finger domain containing protein, expressed	3732	71.0586
LOC_Os05g45420	CAMK_KIN1/SNF1/Nim1_like_AMPKh.3 - CAMK includes calcium/calmodulin depedent protein kinases, expressed	2656	50.5712
LOC_Os08g23810	enoyl-acyl-carrier-protein reductase NADH, chloroplast precursor, expressed	3345	63.69
LOC_Os02g01250	LSM domain containing protein, expressed	2711	51.6184
LOC_Os12g05230	ATP-dependent RNA helicase, putative, expressed	3444	65.575
LOC_Os03g11720	glycosyl hydrolase, family 31, putative, expressed	3931	74.8477
LOC_Os08g39070	COP9 signalosome complex subunit 6a, putative, expressed	3597	68.4882
LOC_Os01g17250	BRASSINOSTEROID INSENSITIVE 1-associated receptor kinase 1 precursor, putative, expressed	2640	50.2666
LOC_Os12g42180	ribosomal protein, putative, expressed	2993	56.9878
LOC_Os03g26970	peptidase, T1 family, putative, expressed	3521	67.0411
LOC_Os07g48920	aldehyde dehydrogenase, putative, expressed	3001	57.1401
LOC_Os02g44540	expressed protein	2805	53.4082
LOC_Os11g04990	expressed protein	2696	51.3328
LOC_Os07g47860	tRNA synthetase, putative, expressed	2646	50.3808
LOC_Os06g09930	G protein coupled receptor, putative, expressed	3483	66.3176
LOC_Os01g56820	AGAP000951-PA, putative, expressed	2947	56.112
LOC_Os09g07830	acetyl-CoA acetyltransferase, cytosolic, putative, expressed	3063	58.3206
LOC_Os07g38100	HVA22, putative, expressed	3840	73.115
LOC_Os06g08440	two-component response regulator, putative, expressed	2788	53.0845
LOC_Os03g49180	alkaline phytoceramidase, putative, expressed	2694	51.2947
LOC_Os03g58204	ribosomal protein L4, putative, expressed	3475	66.1653
LOC_Os02g04320	WD domain, G-beta repeat domain containing protein, expressed	3021	57.5209
LOC_Os06g02510	ribosomal protein L13, putative, expressed	2828	53.8462
LOC_Os10g42630	expressed protein	2697	51.3519
LOC_Os06g31100	E1-BTB2 - Bric-a-Brac, Tramtrack, and Broad Complex domain with E1 subfamily conserved sequence, expressed	3517	66.965
LOC_Os11g05130	PHD-finger family protein, expressed	3000	57.1211
LOC_Os02g08370	ubiquitin carboxyl-terminal hydrolase, family 1, putative, expressed	4108	78.2178
LOC_Os01g11580	bromodomain containing protein, expressed	3378	64.3184
LOC_Os01g03760	expressed protein	2775	52.837
LOC_Os09g35900	expressed protein	3457	65.8225
LOC_Os12g04160	ribosomal protein L24, putative, expressed	2678	50.9901
LOC_Os09g21770	ES43 protein, putative, expressed	2820	53.6938
LOC_Os03g12710	clathrin adaptor complex small chain domain containing protein, expressed	2771	52.7609
LOC_Os02g27950	ataxin-2 related protein, putative, expressed	3108	59.1775
LOC_Os12g01680	macrophage migration inhibitory factor, putative, expressed	2931	55.8073
LOC_Os10g41440	KH domain containing protein, putative, expressed	3648	69.4593
LOC_Os11g01380	clathrin heavy chain, putative, expressed	2776	52.8561
LOC_Os02g29320	expressed protein	3468	66.032
LOC_Os06g09630	3-oxoacyl-synthase, putative, expressed	3075	58.5491
LOC_Os04g33030	protein binding protein, putative, expressed	3053	58.1302
LOC_Os11g07280	coatomer subunit beta-1, putative, expressed	3494	66.527
LOC_Os02g21660	L1P family of ribosomal proteins domain containing protein, expressed	3403	64.7944
LOC_Os07g47780	60S ribosomal protein L18-3, putative, expressed	3352	63.8233
LOC_Os09g36350	endoglucanase, putative, expressed	3428	65.2704
LOC_Os12g32992	expressed protein	3866	73.6101
LOC_Os03g49230	acetyltransferase, GNAT family, putative, expressed	3492	66.489
LOC_Os02g29400	expressed protein	2753	52.4181
LOC_Os07g05610	zinc ion binding protein, putative, expressed	3434	65.3846
LOC_Os08g33440	2-oxo acid dehydrogenases acyltransferase domain containing protein, expressed	3320	63.214
LOC_Os04g31390	vacuolar protein sorting-associated protein 11, putative, expressed	2761	52.5704
LOC_Os04g56640	mediator of RNA polymerase II transcription subunit 7, putative, expressed	3554	67.6695
LOC_Os09g23730	HMG-Y-related protein A, putative, expressed	3250	61.8812
LOC_Os04g56070	COP9 signalosome complex subunit 5b, putative, expressed	2751	52.38
LOC_Os03g42900	KH domain containing protein, putative, expressed	3387	64.4897
LOC_Os06g45670	glycine cleavage system H protein, putative, expressed	3578	68.1264
LOC_Os04g11880	WD domain, G-beta repeat domain containing protein, expressed	3393	64.604
LOC_Os09g32532	60S ribosomal protein L32, putative, expressed	2786	53.0465
LOC_Os05g24601	coatomer subunit delta, putative, expressed	3453	65.7464
LOC_Os03g10930	ribosomal protein L51, putative, expressed	3126	59.5202
LOC_Os02g26440	prefoldin subunit, putative, expressed	3307	62.9665
LOC_Os08g40230	expressed protein	2677	50.9711
LOC_Os11g09170	hydrolase, acting on carbon-nitrogen, putative, expressed	2634	50.1523
LOC_Os03g26200	methyltransferase, putative, expressed	3133	59.6535
LOC_Os01g62410	MYB family transcription factor, putative, expressed	3097	58.968
LOC_Os02g22780	T-complex protein, putative, expressed	3497	66.5842
LOC_Os11g38900	histone-lysine N-methyltransferase, H3 lysine-9 specific SUVH1, putative, expressed	2686	51.1424
LOC_Os10g33230	RNA recognition motif containing protein, putative, expressed	2750	52.361
LOC_Os08g07960	mitotic checkpoint protein, putative, expressed	3633	69.1736
LOC_Os02g57630	ubiquitin carboxyl-terminal hydrolase, family 1, putative, expressed	3316	63.1379
LOC_Os01g62620	DHHC zinc finger domain containing protein, expressed	3179	60.5293
LOC_Os01g70320	expressed protein	2790	53.1226
LOC_Os08g15040	ADP-ribosylation factor, putative, expressed	3851	73.3244
LOC_Os10g10990	transcription initiation factor IIF, alpha subunit domain containing protein, expressed	2888	54.9886
LOC_Os07g06550	expressed protein	2670	50.8378
LOC_Os01g48830	expressed protein	3021	57.5209
LOC_Os02g32430	WD domain, G-beta repeat domain containing protein, expressed	3516	66.9459
LOC_Os06g10430	protein of unknown function DUF1296 domain containing protein, expressed	3366	64.0899
LOC_Os01g68710	peptidyl-prolyl cis-trans isomerase, FKBP-type, putative, expressed	3428	65.2704
LOC_Os02g01880	U5 small nuclear ribonucleoprotein 200 kDa helicase, putative, expressed	3247	61.8241
LOC_Os06g34690	T-complex protein, putative, expressed	3229	61.4813
LOC_Os08g37280	PWWP domain containing protein, expressed	2702	51.4471
LOC_Os03g63670	expressed protein	3883	73.9337
LOC_Os03g38980	tRNA synthetases class II domain containing protein, expressed	3312	63.0617
LOC_Os09g02170	unc-50, putative, expressed	3160	60.1676
LOC_Os07g43060	transcription elongation factor SPT4 homolog 1, putative, expressed	3989	75.952
LOC_Os02g43590	ELMO/CED-12 family protein, putative, expressed	3390	64.5468
LOC_Os10g26660	expressed protein	3233	61.5575
LOC_Os01g21180	translation machinery-associated protein 20, putative, expressed	3508	66.7936
LOC_Os09g36670	peptidyl-prolyl cis-trans isomerase, putative, expressed	3929	74.8096
LOC_Os05g45310	ER lumen protein retaining receptor, putative, expressed	2757	52.4943
LOC_Os02g02840	ras-related protein, putative, expressed	3679	70.0495
LOC_Os05g38610	clathrin adaptor complex small chain domain containing protein, expressed	3029	57.6733
LOC_Os05g28290	ranBP1 domain containing protein, expressed	3758	71.5537
LOC_Os03g44300	transketolase, putative, expressed	3221	61.329
LOC_Os01g74180	adaptin, putative, expressed	2754	52.4372
LOC_Os11g30410	ThiF family domain containing protein, putative, expressed	3229	61.4813
LOC_Os01g50340	transposon protein, putative, unclassified, expressed	3106	59.1394
LOC_Os11g01600	macrophage migration inhibitory factor, putative, expressed	3596	68.4692
LOC_Os07g20580	DEAD-box ATP-dependent RNA helicase, putative, expressed	3448	65.6512
LOC_Os04g32550	defender against cell death 1, putative, expressed	3006	57.2353
LOC_Os03g21914	ATP binding protein, putative, expressed	2681	51.0472
LOC_Os12g41760	expressed protein	2677	50.9711
LOC_Os04g56520	alpha-1,4-glucan-protein synthase, putative, expressed	3450	65.6893
LOC_Os03g60870	ras-related protein, putative, expressed	3499	66.6222
LOC_Os04g47260	expressed protein	3066	58.3778
LOC_Os12g07820	OsAPx6 - Stromal Ascorbate Peroxidase encoding gene 5,8, expressed	3095	58.9299
LOC_Os02g27960	expressed protein	3212	61.1577
LOC_Os03g22950	acyl carrier protein, putative, expressed	3453	65.7464
LOC_Os03g07150	OsPP2Ac-5 - Phosphatase 2A isoform 5 belonging to family 2, expressed	2925	55.6931
LOC_Os05g01330	expressed protein	2644	50.3427
LOC_Os10g27050	OsPP2Ac-4 - Phosphatase 2A isoform 4 belonging to family 2, expressed	2780	52.9322
LOC_Os01g19450	ATP-citrate synthase subunit 1, putative, expressed	3957	75.3427
LOC_Os05g38630	ras-related protein, putative, expressed	3618	68.888
LOC_Os04g54440	RNA binding protein, putative, expressed	3064	58.3397
LOC_Os02g02350	OsFBK2 - F-box domain and kelch repeat containing protein, expressed	4005	76.2567
LOC_Os05g13950	eukaryotic translation initiation factor 3 subunit E-interacting protein, putative, expressed	3571	67.9931
LOC_Os03g50620	ATP binding protein, putative, expressed	2998	57.083
LOC_Os07g29390	peptidyl-prolyl cis-trans isomerase, putative, expressed	3104	59.1013
LOC_Os08g42540	ubiquitin thioesterase otubain-like, putative, expressed	2748	52.3229
LOC_Os01g53520	reticulon domain containing protein, putative, expressed	3477	66.2034
LOC_Os03g59310	ribosomal protein, putative, expressed	2953	56.2262
LOC_Os05g40780	keratinocytes-associated protein 2, putative, expressed	3171	60.377
LOC_Os11g21990	expressed protein	3346	63.7091
LOC_Os05g51850	AT hook-containing DNA-binding protein, putative, expressed	3408	64.8896
LOC_Os08g34480	splicing factor 3B subunit 5, putative, expressed	2920	55.5979
LOC_Os03g01210	uncharacterized Cys-rich domain containing protein, putative, expressed	3527	67.1554
LOC_Os08g33120	RNA recognition motif containing protein, putative, expressed	2984	56.8165
LOC_Os08g10608	ribosomal protein S17, putative, expressed	3629	69.0975
LOC_Os10g41410	nucleoside diphosphate kinase, putative, expressed	2829	53.8652
LOC_Os08g22354	polyadenylate-binding protein, putative, expressed	3051	58.0922
LOC_Os09g36920	la domain containing protein, putative, expressed	3914	74.524
LOC_Os01g15260	dynein light chain type 1 domain containing protein, expressed	3959	75.3808
LOC_Os03g43020	prefoldin subunit, putative, expressed	2962	56.3976
LOC_Os01g18640	aminotransferase, putative, expressed	2779	52.9132
LOC_Os03g36930	DEAD-box ATP-dependent RNA helicase, putative, expressed	3493	66.508
LOC_Os01g69130	dynamin family protein, putative, expressed	4018	76.5042
LOC_Os06g21120	expressed protein	2944	56.0548
LOC_Os02g57540	60S ribosomal protein L28-1, putative, expressed	3110	59.2155
LOC_Os01g73880	eukaryotic translation initiation factor, putative, expressed	2823	53.751
LOC_Os10g28710	expressed protein	2890	55.0267
LOC_Os02g04480	cleavage and polyadenylation specificity factor, putative, expressed	3461	65.8987
LOC_Os02g30620	dnaJ domain containing protein, expressed	3840	73.115
LOC_Os04g56140	expressed protein	3687	70.2018
LOC_Os04g35920	nonsense-mediated decay UPF3, putative, expressed	4165	79.3031
LOC_Os09g33810	ankyrin repeat domain containing protein, putative, expressed	2653	50.5141
LOC_Os02g50210	erwinia induced protein 2, putative, expressed	3301	62.8522
LOC_Os09g34970	arsenical pump-driving ATPase, putative, expressed	2949	56.15
LOC_Os03g46480	ranBP1 domain containing protein, expressed	3666	69.802
LOC_Os07g34030	OsPDIL5-4 protein disulfide isomerase PDIL5-4, expressed	3574	68.0503
LOC_Os01g43030	tetratricopeptide repeat domain containing protein, expressed	3368	64.128
LOC_Os08g06470	transmembrane 9 superfamily member, putative, expressed	3513	66.8888
LOC_Os04g38340	endoplasmic reticulum-Golgi intermediate compartment protein 3, putative, expressed	3253	61.9383
LOC_Os01g14980	RPA3 - Putative single-stranded DNA binding complex subunit 3, expressed	2906	55.3313
LOC_Os10g42840	NADH dehydrogenase 1 alpha subcomplex subunit 12, putative, expressed	3310	63.0236
LOC_Os05g01994	rab5-interacting protein like, putative, expressed	3183	60.6055
LOC_Os01g48980	GPI transamidase component family protein, putative, expressed	3641	69.326
LOC_Os07g12910	PHD finger protein, putative, expressed	3538	67.3648
LOC_Os09g15770	CPuORF13 - conserved peptide uORF-containing transcript, expressed	4024	76.6184
LOC_Os02g02710	zinc carboxypeptidase family protein, putative, expressed	3066	58.3778
LOC_Os02g49530	AGAP000425-PA, putative, expressed	2753	52.4181
LOC_Os07g10720	40S ribosomal protein S15a, putative, expressed	2797	53.2559
LOC_Os01g16670	BSD domain-containing protein, putative, expressed	3852	73.3435
LOC_Os12g41920	single myb histone, putative, expressed	2982	56.7784
LOC_Os10g36470	peptidase, M24 family protein, putative, expressed	3916	74.5621
LOC_Os02g12850	RNA recognition motif containing protein, expressed	2864	54.5316
LOC_Os08g08040	LSM domain containing protein, expressed	3892	74.1051
LOC_Os02g02530	signal peptide peptidase domain containing protein, expressed	3009	57.2925
LOC_Os12g41220	ubiquitin-conjugating enzyme, putative, expressed	3406	64.8515
LOC_Os06g40450	targeting protein for Xklp2, putative, expressed	3383	64.4136
LOC_Os08g23710	ribosomal protein L7Ae, putative, expressed	2836	53.9985
LOC_Os02g52880	ybaK/prolyl-tRNA synthetase family protein, putative, expressed	2717	51.7327
LOC_Os09g10930	gamma response I protein, putative, expressed	3948	75.1714
LOC_Os02g15220	bromodomain containing protein, expressed	3529	67.1935
LOC_Os03g01850	cyclin-dependent kinase A-1, putative, expressed	3143	59.8439
LOC_Os07g22600	spermidine synthase, putative, expressed	3368	64.128
LOC_Os05g32600	cyclin-dependent kinase D-1, putative, expressed	2807	53.4463
LOC_Os04g28050	expressed protein	3535	67.3077
LOC_Os03g53980	expressed protein	3072	58.492
LOC_Os04g39090	SAM domain containing protein, putative, expressed	3473	66.1272
LOC_Os11g39650	WD domain, G-beta repeat domain containing protein, expressed	2735	52.0754
LOC_Os05g15520	DNA-binding protein-related, putative, expressed	3388	64.5088
LOC_Os08g39060	F-box protein At-B, putative, expressed	3725	70.9254
LOC_Os07g42800	heat shock protein DnaJ, putative, expressed	3797	72.2963
LOC_Os11g28300	uncharacterized protein family UPF0016 domain containing protein, expressed	2660	50.6474
LOC_Os03g53890	N2, N2-dimethylguanosine tRNA methyltransferase, putative, expressed	3471	66.0891
LOC_Os08g43640	26S proteasome non-ATPase regulatory subunit 3, putative, expressed	3616	68.85
LOC_Os01g03160	xylosyltransferase, putative, expressed	3106	59.1394
LOC_Os02g48290	thioredoxin reductase 2, putative, expressed	3178	60.5103
LOC_Os08g44450	L1P family of ribosomal proteins domain containing protein, expressed	3554	67.6695
LOC_Os02g35640	SFT2, putative, expressed	4109	78.2369
LOC_Os05g01600	actin, putative, expressed	3151	59.9962
LOC_Os11g03710	mitochondrial import inner membrane translocase subunit Tim, putative, expressed	2837	54.0175
LOC_Os04g04254	sterol 3-beta-glucosyltransferase, putative, expressed	3664	69.7639
LOC_Os03g58960	DHHC zinc finger domain containing protein, expressed	3682	70.1066
LOC_Os07g47710	60S ribosomal protein L22-2, putative, expressed	3352	63.8233
LOC_Os09g32090	methyl-binding domain protein MBD, putative, expressed	3769	71.7631
LOC_Os06g49480	peptidyl-prolyl cis-trans isomerase, putative, expressed	3634	69.1927
LOC_Os03g13170	ubiquitin fusion protein, putative, expressed	3457	65.8225
LOC_Os02g57640	KH domain containing protein, putative, expressed	3282	62.4905
LOC_Os01g66960	selenoprotein precursor, putative, expressed	3884	73.9528
LOC_Os03g46650	WD domain, G-beta repeat domain containing protein, expressed	3956	75.3237
LOC_Os06g09290	26S protease regulatory subunit 7, putative, expressed	2730	51.9802
LOC_Os03g15880	coronatine-insensitive protein, putative, expressed	2810	53.5034
LOC_Os01g54870	60S ribosomal protein L18a, putative, expressed	2968	56.5118
LOC_Os01g54100	CK1_CaseinKinase_1a.2 - CK1 includes the casein kinase 1 kinases, expressed	2643	50.3237
LOC_Os04g48940	uncharacterized mscS family protein, putative, expressed	3261	62.0906
LOC_Os10g42950	cyclin-dependent kinase E-1, putative, expressed	3605	68.6405
LOC_Os04g02830	expressed protein	3783	72.0297
LOC_Os08g31470	peptidase, trypsin-like serine and cysteine proteases, putative, expressed	3894	74.1432
LOC_Os03g18420	CHCH domain containing protein, expressed	3933	74.8858
LOC_Os06g11370	mediator of RNA polymerase II transcription subunit 6, putative, expressed	3490	66.4509
LOC_Os01g06290	splicing factor, arginine/serine-rich, putative, expressed	3088	58.7966
LOC_Os03g02680	cyclin-dependent kinase A-1, putative, expressed	3356	63.8995
LOC_Os11g19810	PWWP domain containing protein, expressed	2935	55.8835
LOC_Os09g29980	transposon protein, putative, CACTA, En/Spm sub-class, expressed	3313	63.0807
LOC_Os12g25710	bifunctional aminoacyl-tRNA synthetase, putative, expressed	2913	55.4646
LOC_Os12g30020	cyclin-T1-4, putative, expressed	4051	77.1325
LOC_Os11g16480	transposon protein, putative, unclassified, expressed	2760	52.5514
LOC_Os08g29500	histone-like transcription factor and archaeal histone, putative, expressed	3185	60.6436
LOC_Os07g44740	chaperonin, putative, expressed	2925	55.6931
LOC_Os02g01110	translation initiation factor IF-3, putative, expressed	2855	54.3602
LOC_Os01g71230	nascent polypeptide-associated complex subunit alpha-like protein 3, putative, expressed	3881	73.8957
LOC_Os03g59590	ATP/GTP/Ca++ binding protein, putative, expressed	3600	68.5453
LOC_Os11g03400	ribosomal protein, putative, expressed	3486	66.3747
LOC_Os11g24610	60S ribosomal protein L38, putative, expressed	3671	69.8972
LOC_Os09g37000	26S proteasome non-ATPase regulatory subunit 3, putative, expressed	3346	63.7091
LOC_Os04g52270	coatomer subunit epsilon, putative, expressed	3709	70.6207
LOC_Os01g67960	GPI transamidase component PIG-S-related, putative, expressed	3415	65.0228
LOC_Os11g05562	40S ribosomal protein S25, putative, expressed	3446	65.6131
LOC_Os05g48240	dynamin family protein, putative, expressed	4068	77.4562
LOC_Os07g15880	mitochondrial prohibitin complex protein 2, putative, expressed	3460	65.8797
LOC_Os06g23160	bacterial transferase hexapeptide domain containing protein, expressed	3340	63.5948
LOC_Os09g13740	SET domain containing protein, expressed	3861	73.5149
LOC_Os06g09850	25.3 kDa vesicle transport protein, putative, expressed	3652	69.5354
LOC_Os02g44510	UDP-glucose glycoprotein glucosyltransferase 1 precursor, putative, expressed	3656	69.6116
LOC_Os02g54090	expressed protein	3858	73.4577
LOC_Os05g30870	protein kinase domain containing protein, expressed	3649	69.4783
LOC_Os05g49890	ras-related protein, putative, expressed	3719	70.8111
LOC_Os03g18510	expressed protein	3818	72.6961
LOC_Os05g48020	SNARE domain containing protein, putative, expressed	4085	77.7799
LOC_Os04g56646	MEE34, putative, expressed	3133	59.6535
LOC_Os06g51510	expressed protein	2635	50.1714
LOC_Os01g36860	DEAD-box ATP-dependent RNA helicase 40, putative, expressed	3436	65.4227
LOC_Os02g45480	nucleic acid binding protein, putative, expressed	4298	81.8355
LOC_Os01g16354	rab GDP dissociation inhibitor alpha, putative, expressed	3283	62.5095
LOC_Os06g48750	DEAD-box ATP-dependent RNA helicase, putative, expressed	3783	72.0297
LOC_Os02g56960	ribosomal protein, putative, expressed	3123	59.4631
LOC_Os11g40140	peptidase, T1 family, putative, expressed	2730	51.9802
LOC_Os03g20520	endoplasmic reticulum-Golgi intermediate compartment protein 3, putative, expressed	4078	77.6466
LOC_Os05g22970	glyoxalase family protein, putative, expressed	3393	64.604
LOC_Os08g06020	MSP domain containing protein, expressed	2870	54.6458
LOC_Os03g21550	eukaryotic translation initiation factor 2 subunit beta, putative, expressed	4199	79.9505
LOC_Os07g14280	WD domain, G-beta repeat domain containing protein, expressed	3419	65.099
LOC_Os06g44370	WD domain, G-beta repeat domain containing protein, expressed	3547	67.5362
LOC_Os01g72890	transposon protein, putative, CACTA, En/Spm sub-class, expressed	3915	74.543
LOC_Os02g51700	expressed protein	3772	71.8203
LOC_Os08g43060	expressed protein	4505	85.7768
LOC_Os10g27230	endonuclease/exonuclease/phosphatase family domain containing protein, expressed	3360	63.9756
LOC_Os03g04460	outer mitochondrial membrane porin, putative, expressed	3620	68.9261
LOC_Os05g09490	peptidase, T1 family, putative, expressed	3310	63.0236
LOC_Os01g10820	ribosomal protein L5, putative, expressed	3598	68.5072
LOC_Os04g14654	Sec1 family transport protein, putative, expressed	4037	76.866
LOC_Os09g39550	expressed protein	3815	72.639
LOC_Os02g39550	calcium-binding mitochondrial protein anon-60Da, putative, expressed	3959	75.3808
LOC_Os05g23260	OsSigP4 - Putative Type I Signal Peptidase homologue; employs a putative Ser/His catalytic dyad, expressed	3849	73.2864
LOC_Os02g07880	DNA binding protein, putative, expressed	3540	67.4029
LOC_Os03g57100	endoplasmic reticulum-Golgi intermediate compartment protein 3, putative, expressed	4207	80.1028
LOC_Os03g45410	TATA-binding protein, putative, expressed	4228	80.5027
LOC_Os04g02820	elongation factor, putative, expressed	3320	63.214
LOC_Os09g20590	CD2-binding protein-related, putative, expressed	3726	70.9444
LOC_Os05g18770	Sad1 / UNC-like C-terminal domain containing protein, putative, expressed	4084	77.7609
LOC_Os01g59600	peptidase, T1 family, putative, expressed	3762	71.6299
LOC_Os03g25980	polypyrimidine tract-binding protein, putative, expressed	3105	59.1203
LOC_Os07g42400	transposon protein, putative, unclassified, expressed	3801	72.3724
LOC_Os02g21250	clathrin adaptor complex small chain domain containing protein, expressed	4135	78.7319
LOC_Os05g46230	NAP domain containing protein, putative, expressed	4170	79.3983
LOC_Os05g05700	cullin, putative, expressed	3751	71.4204
LOC_Os12g18880	mago nashi, putative, expressed	4356	82.9398
LOC_Os04g53690	expressed protein	3465	65.9749
LOC_Os07g12150	acyl carrier protein, putative, expressed	3089	58.8157
LOC_Os02g51770	TLD family protein, putative, expressed	3110	59.2155
LOC_Os02g02990	translation initiation factor eIF3 subunit, putative, expressed	3608	68.6976
LOC_Os07g31370	ras-related protein, putative, expressed	3887	74.0099
LOC_Os12g07670	transmembrane 9 superfamily member, putative, expressed	4340	82.6352
LOC_Os03g49500	ethylene receptor, putative, expressed	3037	57.8256
LOC_Os08g41300	60S ribosomal protein L32, putative, expressed	2847	54.2079
LOC_Os03g53960	transcriptional adaptor, putative, expressed	4452	84.7677
LOC_Os06g50154	translocon-associated protein subunit alpha precursor, putative, expressed	4065	77.3991
