# Supplementary material for: Identification of Salt-Sensitive and Salt-Tolerant Genes through Weighted Gene Co-Expression Networks across Multiple Datasets: A Centralization and Differential Correlation Analysis
Source: Genes (Basel). 2024 Feb 28;15(3):316. doi: 10.3390/genes15030316 (PMC10970189; doi:10.3390/genes15030316)
Supplement: Supplementary file 1 [file genes-15-00316-s001.zip › Supplementary/Table S2.xlsx]

## Sheet: GO high-degree salt-sensitive
GO_acc	term_type	Term	queryitem	querytotal	bgitem	bgtotal	pvalue	FDR	entries
GO:0005737	C	cytoplasm	67	283	1263	24075	5.8e-25	8.7e-23	// LOC_Os02g46350 // LOC_Os12g38310 // LOC_Os04g56520 // LOC_Os02g13530 // LOC_Os03g59590 // LOC_Os05g41110 // LOC_Os10g35690 // LOC_Os02g20860 // LOC_Os11g09280 // LOC_Os01g73880 // LOC_Os07g39870 // LOC_Os01g74180 // LOC_Os01g10820 // LOC_Os08g10608 // LOC_Os05g04850 // LOC_Os01g54870 // LOC_Os02g43830 // LOC_Os02g50210 // LOC_Os06g51510 // LOC_Os03g02150 // LOC_Os07g36090 // LOC_Os11g37510 // …
GO:0044444	C	cytoplasmic part	58	283	966	24075	4.8e-24	3.6e-22	// LOC_Os02g46350 // LOC_Os12g38310 // LOC_Os04g56520 // LOC_Os02g13530 // LOC_Os03g59590 // LOC_Os05g41110 // LOC_Os10g35690 // LOC_Os02g20860 // LOC_Os11g09280 // LOC_Os01g74180 // LOC_Os01g10820 // LOC_Os08g10608 // LOC_Os01g54870 // LOC_Os02g43830 // LOC_Os02g50210 // LOC_Os06g51510 // LOC_Os03g02150 // LOC_Os07g36090 // LOC_Os01g15290 // LOC_Os11g05370 // LOC_Os04g52270 // LOC_Os11g37510 // …
GO:0005623	C	cell	148	283	5945	24075	4.6e-23	1.4e-21	// LOC_Os05g09490 // LOC_Os12g38310 // LOC_Os02g48290 // LOC_Os07g39870 // LOC_Os04g33420 // LOC_Os03g13800 // LOC_Os09g36480 // LOC_Os07g36090 // LOC_Os03g56300 // LOC_Os05g51850 // LOC_Os09g36976 // LOC_Os11g45590 // LOC_Os01g15290 // LOC_Os12g07670 // LOC_Os11g24610 // LOC_Os02g07880 // LOC_Os02g02840 // LOC_Os05g36070 // LOC_Os01g17430 // LOC_Os03g08280 // LOC_Os08g44450 // LOC_Os11g03400 // …
GO:0044464	C	cell part	148	283	5945	24075	4.6e-23	1.4e-21	// LOC_Os05g09490 // LOC_Os12g38310 // LOC_Os02g48290 // LOC_Os07g39870 // LOC_Os04g33420 // LOC_Os03g13800 // LOC_Os09g36480 // LOC_Os07g36090 // LOC_Os03g56300 // LOC_Os05g51850 // LOC_Os09g36976 // LOC_Os11g45590 // LOC_Os01g15290 // LOC_Os12g07670 // LOC_Os11g24610 // LOC_Os02g07880 // LOC_Os02g02840 // LOC_Os05g36070 // LOC_Os01g17430 // LOC_Os03g08280 // LOC_Os08g44450 // LOC_Os11g03400 // …
GO:0032991	C	macromolecular complex	63	283	1207	24075	4.5e-23	1.4e-21	// LOC_Os05g09490 // LOC_Os12g38310 // LOC_Os10g41520 // LOC_Os06g04800 // LOC_Os02g13530 // LOC_Os07g42810 // LOC_Os05g41110 // LOC_Os10g35690 // LOC_Os06g51510 // LOC_Os05g05700 // LOC_Os01g74180 // LOC_Os09g32800 // LOC_Os01g10820 // LOC_Os08g10608 // LOC_Os01g54870 // LOC_Os02g43830 // LOC_Os08g23710 // LOC_Os02g33140 // LOC_Os03g13800 // LOC_Os07g36090 // LOC_Os05g51850 // LOC_Os01g15290 // …
GO:0005622	C	intracellular	119	283	4116	24075	1.4e-22	3.4e-21	// LOC_Os05g09490 // LOC_Os12g38310 // LOC_Os02g48290 // LOC_Os07g39870 // LOC_Os04g33420 // LOC_Os03g13800 // LOC_Os07g36090 // LOC_Os04g46190 // LOC_Os05g51850 // LOC_Os09g36976 // LOC_Os11g45590 // LOC_Os01g15290 // LOC_Os09g24200 // LOC_Os11g24610 // LOC_Os02g02840 // LOC_Os01g17430 // LOC_Os03g08280 // LOC_Os02g49190 // LOC_Os05g46230 // LOC_Os11g09280 // LOC_Os05g28190 // LOC_Os03g18510 // …
GO:0044424	C	intracellular part	105	283	3529	24075	2.3e-20	5e-19	// LOC_Os05g09490 // LOC_Os12g38310 // LOC_Os11g09280 // LOC_Os07g39870 // LOC_Os04g33420 // LOC_Os03g13800 // LOC_Os07g36090 // LOC_Os05g51850 // LOC_Os11g45590 // LOC_Os01g15290 // LOC_Os09g24200 // LOC_Os11g24610 // LOC_Os01g17430 // LOC_Os03g08280 // LOC_Os08g44450 // LOC_Os05g46230 // LOC_Os02g48290 // LOC_Os03g18510 // LOC_Os05g45220 // LOC_Os03g13170 // LOC_Os05g28190 // LOC_Os05g11710 // …
GO:0005198	F	structural molecule activity	36	283	462	24075	2e-18	6.1e-16	// LOC_Os10g35690 // LOC_Os02g13530 // LOC_Os05g41110 // LOC_Os06g51510 // LOC_Os01g10820 // LOC_Os08g10608 // LOC_Os01g54870 // LOC_Os07g36090 // LOC_Os01g15290 // LOC_Os11g05370 // LOC_Os04g52270 // LOC_Os11g37510 // LOC_Os11g24610 // LOC_Os07g42170 // LOC_Os07g10720 // LOC_Os01g17430 // LOC_Os03g59310 // LOC_Os04g51630 // LOC_Os08g05890 // LOC_Os02g33140 // LOC_Os08g44450 // LOC_Os02g40880 // …
GO:0030529	C	ribonucleoprotein complex	33	283	438	24075	1.5e-16	2.8e-15	// LOC_Os10g35690 // LOC_Os02g13530 // LOC_Os05g41110 // LOC_Os08g23710 // LOC_Os01g10820 // LOC_Os08g10608 // LOC_Os01g54870 // LOC_Os03g13800 // LOC_Os07g36090 // LOC_Os01g15290 // LOC_Os11g05370 // LOC_Os11g37510 // LOC_Os11g24610 // LOC_Os07g42170 // LOC_Os07g10720 // LOC_Os03g59310 // LOC_Os04g51630 // LOC_Os02g33140 // LOC_Os08g44450 // LOC_Os02g40880 // LOC_Os04g39700 // LOC_Os01g16890 // …
GO:0005840	C	ribosome	31	283	397	24075	5.2e-16	8.6e-15	// LOC_Os10g35690 // LOC_Os02g13530 // LOC_Os05g41110 // LOC_Os01g10820 // LOC_Os08g10608 // LOC_Os01g54870 // LOC_Os07g36090 // LOC_Os01g15290 // LOC_Os11g05370 // LOC_Os11g37510 // LOC_Os11g24610 // LOC_Os07g42170 // LOC_Os07g10720 // LOC_Os03g59310 // LOC_Os04g51630 // LOC_Os02g33140 // LOC_Os08g44450 // LOC_Os02g40880 // LOC_Os04g39700 // LOC_Os01g16890 // LOC_Os01g12090 // LOC_Os07g47710 // …
GO:0006412	P	translation	38	283	595	24075	1.1e-16	6.1e-14	// LOC_Os10g35690 // LOC_Os02g13530 // LOC_Os05g41110 // LOC_Os01g73880 // LOC_Os07g39870 // LOC_Os01g10820 // LOC_Os08g10608 // LOC_Os01g54870 // LOC_Os02g01110 // LOC_Os07g36090 // LOC_Os01g15290 // LOC_Os11g05370 // LOC_Os11g37510 // LOC_Os11g24610 // LOC_Os12g25710 // LOC_Os07g42170 // LOC_Os07g10720 // LOC_Os03g59310 // LOC_Os04g51630 // LOC_Os02g33140 // LOC_Os08g44450 // LOC_Os03g21550 // …
GO:0003735	F	structural constituent of ribosome	31	283	396	24075	4.9e-16	7.4e-14	// LOC_Os10g35690 // LOC_Os02g13530 // LOC_Os05g41110 // LOC_Os01g10820 // LOC_Os08g10608 // LOC_Os01g54870 // LOC_Os07g36090 // LOC_Os01g15290 // LOC_Os11g05370 // LOC_Os11g37510 // LOC_Os11g24610 // LOC_Os07g42170 // LOC_Os07g10720 // LOC_Os03g59310 // LOC_Os04g51630 // LOC_Os02g33140 // LOC_Os08g44450 // LOC_Os02g40880 // LOC_Os04g39700 // LOC_Os01g16890 // LOC_Os01g12090 // LOC_Os07g47710 // …
GO:0043229	C	intracellular organelle	79	283	2859	24075	3.6e-13	5e-12	// LOC_Os02g46350 // LOC_Os12g38310 // LOC_Os04g56520 // LOC_Os01g64770 // LOC_Os05g04850 // LOC_Os02g13530 // LOC_Os03g59590 // LOC_Os05g41110 // LOC_Os10g35690 // LOC_Os02g20860 // LOC_Os11g09280 // LOC_Os02g40880 // LOC_Os09g24200 // LOC_Os12g18880 // LOC_Os01g74180 // LOC_Os04g33420 // LOC_Os01g10820 // LOC_Os08g10608 // LOC_Os12g41920 // LOC_Os01g54870 // LOC_Os02g50210 // LOC_Os09g13740 // …
GO:0043226	C	organelle	79	283	2859	24075	3.6e-13	5e-12	// LOC_Os02g46350 // LOC_Os12g38310 // LOC_Os04g56520 // LOC_Os01g64770 // LOC_Os05g04850 // LOC_Os02g13530 // LOC_Os03g59590 // LOC_Os05g41110 // LOC_Os10g35690 // LOC_Os02g20860 // LOC_Os11g09280 // LOC_Os02g40880 // LOC_Os09g24200 // LOC_Os12g18880 // LOC_Os01g74180 // LOC_Os04g33420 // LOC_Os01g10820 // LOC_Os08g10608 // LOC_Os12g41920 // LOC_Os01g54870 // LOC_Os02g50210 // LOC_Os09g13740 // …
GO:0046907	P	intracellular transport	21	283	233	24075	2.6e-12	7.5e-10	// LOC_Os01g17430 // LOC_Os12g38310 // LOC_Os01g74180 // LOC_Os05g38630 // LOC_Os06g51510 // LOC_Os03g02150 // LOC_Os03g60870 // LOC_Os03g59590 // LOC_Os02g03610 // LOC_Os09g36976 // LOC_Os04g52270 // LOC_Os03g46480 // LOC_Os02g50210 // LOC_Os05g28290 // LOC_Os05g28190 // LOC_Os11g03710 // LOC_Os02g49980 // LOC_Os05g49890 // LOC_Os05g48020 // LOC_Os07g42810 // LOC_Os07g31370
GO:0051641	P	cellular localization	23	283	309	24075	9e-12	1.7e-09	// LOC_Os12g38310 // LOC_Os05g38630 // LOC_Os03g60870 // LOC_Os03g59590 // LOC_Os06g51510 // LOC_Os04g14654 // LOC_Os05g28290 // LOC_Os01g74180 // LOC_Os07g42810 // LOC_Os03g02150 // LOC_Os02g50210 // LOC_Os09g36976 // LOC_Os04g52270 // LOC_Os03g46480 // LOC_Os02g03610 // LOC_Os05g48020 // LOC_Os01g17430 // LOC_Os07g31370 // LOC_Os02g49980 // LOC_Os05g49890 // LOC_Os09g36370 // LOC_Os11g03710 // …
GO:0051649	P	establishment of localization in cell	22	283	299	24075	3.2e-11	4.6e-09	// LOC_Os12g38310 // LOC_Os05g38630 // LOC_Os03g60870 // LOC_Os03g59590 // LOC_Os06g51510 // LOC_Os04g14654 // LOC_Os05g28290 // LOC_Os01g74180 // LOC_Os07g42810 // LOC_Os03g02150 // LOC_Os02g50210 // LOC_Os09g36976 // LOC_Os04g52270 // LOC_Os03g46480 // LOC_Os02g03610 // LOC_Os05g48020 // LOC_Os01g17430 // LOC_Os07g31370 // LOC_Os02g49980 // LOC_Os05g49890 // LOC_Os11g03710 // LOC_Os05g28190
GO:0044267	P	cellular protein metabolic process	74	283	2877	24075	7.5e-11	8.6e-09	// LOC_Os02g46350 // LOC_Os05g09490 // LOC_Os11g30410 // LOC_Os10g42950 // LOC_Os12g41220 // LOC_Os06g04800 // LOC_Os03g59310 // LOC_Os06g49480 // LOC_Os05g41110 // LOC_Os10g35690 // LOC_Os05g32600 // LOC_Os02g57540 // LOC_Os05g05700 // LOC_Os01g73880 // LOC_Os01g59600 // LOC_Os07g39870 // LOC_Os03g48930 // LOC_Os09g32800 // LOC_Os01g40050 // LOC_Os01g10820 // LOC_Os08g10608 // LOC_Os01g54870 // …
GO:0000502	C	proteasome complex	9	283	32	24075	8.6e-10	1.1e-08	// LOC_Os05g09490 // LOC_Os01g59600 // LOC_Os06g04800 // LOC_Os09g37000 // LOC_Os03g48930 // LOC_Os03g08280 // LOC_Os11g40140 // LOC_Os08g43640 // LOC_Os09g32800
GO:0043234	C	protein complex	28	283	706	24075	4.1e-08	4.7e-07	// LOC_Os05g09490 // LOC_Os12g38310 // LOC_Os10g41520 // LOC_Os06g04800 // LOC_Os06g51510 // LOC_Os05g05700 // LOC_Os08g43640 // LOC_Os09g32800 // LOC_Os07g42810 // LOC_Os02g43830 // LOC_Os01g74180 // LOC_Os03g02150 // LOC_Os04g52270 // LOC_Os01g17430 // LOC_Os01g48980 // LOC_Os11g40140 // LOC_Os06g02260 // LOC_Os03g08280 // LOC_Os06g11370 // LOC_Os01g15260 // LOC_Os03g43020 // LOC_Os01g59600 // …
GO:0005839	C	proteasome core complex	7	283	24	24075	5.5e-08	5.9e-07	// LOC_Os05g09490 // LOC_Os01g59600 // LOC_Os06g04800 // LOC_Os03g48930 // LOC_Os03g08280 // LOC_Os11g40140 // LOC_Os09g32800
GO:0070727	P	cellular macromolecule localization	15	283	207	24075	5.6e-08	3.6e-06	// LOC_Os01g17430 // LOC_Os12g38310 // LOC_Os01g74180 // LOC_Os05g38630 // LOC_Os03g02150 // LOC_Os03g60870 // LOC_Os02g03610 // LOC_Os06g51510 // LOC_Os02g50210 // LOC_Os11g03710 // LOC_Os02g49980 // LOC_Os05g49890 // LOC_Os05g48020 // LOC_Os07g42810 // LOC_Os07g31370
GO:0034613	P	cellular protein localization	15	283	207	24075	5.6e-08	3.6e-06	// LOC_Os01g17430 // LOC_Os12g38310 // LOC_Os01g74180 // LOC_Os05g38630 // LOC_Os03g02150 // LOC_Os03g60870 // LOC_Os02g03610 // LOC_Os06g51510 // LOC_Os02g50210 // LOC_Os11g03710 // LOC_Os02g49980 // LOC_Os05g49890 // LOC_Os05g48020 // LOC_Os07g42810 // LOC_Os07g31370
GO:0006886	P	intracellular protein transport	15	283	202	24075	4.2e-08	3.6e-06	// LOC_Os01g17430 // LOC_Os12g38310 // LOC_Os01g74180 // LOC_Os05g38630 // LOC_Os03g02150 // LOC_Os03g60870 // LOC_Os02g03610 // LOC_Os06g51510 // LOC_Os02g50210 // LOC_Os11g03710 // LOC_Os02g49980 // LOC_Os05g49890 // LOC_Os05g48020 // LOC_Os07g42810 // LOC_Os07g31370
GO:0008104	P	protein localization	18	283	307	24075	5.6e-08	3.6e-06	// LOC_Os01g17430 // LOC_Os12g38310 // LOC_Os05g48020 // LOC_Os05g38630 // LOC_Os03g02150 // LOC_Os03g60870 // LOC_Os03g59590 // LOC_Os02g03610 // LOC_Os06g51510 // LOC_Os02g50210 // LOC_Os09g36370 // LOC_Os11g03710 // LOC_Os02g49980 // LOC_Os05g49890 // LOC_Os01g74180 // LOC_Os02g02840 // LOC_Os07g42810 // LOC_Os07g31370
GO:0004298	F	threonine-type endopeptidase activity	7	283	24	24075	5.5e-08	4.2e-06	// LOC_Os05g09490 // LOC_Os01g59600 // LOC_Os06g04800 // LOC_Os03g48930 // LOC_Os03g08280 // LOC_Os11g40140 // LOC_Os09g32800
GO:0070003	F	threonine-type peptidase activity	7	283	24	24075	5.5e-08	4.2e-06	// LOC_Os05g09490 // LOC_Os01g59600 // LOC_Os06g04800 // LOC_Os03g48930 // LOC_Os03g08280 // LOC_Os11g40140 // LOC_Os09g32800
GO:0030163	P	protein catabolic process	14	283	184	24075	9e-08	5.2e-06	// LOC_Os05g09490 // LOC_Os01g59600 // LOC_Os06g04800 // LOC_Os09g37000 // LOC_Os09g32800 // LOC_Os03g48930 // LOC_Os03g08280 // LOC_Os02g21970 // LOC_Os06g09290 // LOC_Os05g05700 // LOC_Os11g40140 // LOC_Os08g43640 // LOC_Os04g46190 // LOC_Os09g24200
GO:0045184	P	establishment of protein localization	17	283	294	24075	1.6e-07	7.7e-06	// LOC_Os01g17430 // LOC_Os12g38310 // LOC_Os05g48020 // LOC_Os05g38630 // LOC_Os03g02150 // LOC_Os03g60870 // LOC_Os03g59590 // LOC_Os02g03610 // LOC_Os06g51510 // LOC_Os02g50210 // LOC_Os11g03710 // LOC_Os02g49980 // LOC_Os05g49890 // LOC_Os01g74180 // LOC_Os02g02840 // LOC_Os07g42810 // LOC_Os07g31370
GO:0015031	P	protein transport	17	283	294	24075	1.6e-07	7.7e-06	// LOC_Os01g17430 // LOC_Os12g38310 // LOC_Os05g48020 // LOC_Os05g38630 // LOC_Os03g02150 // LOC_Os03g60870 // LOC_Os03g59590 // LOC_Os02g03610 // LOC_Os06g51510 // LOC_Os02g50210 // LOC_Os11g03710 // LOC_Os02g49980 // LOC_Os05g49890 // LOC_Os01g74180 // LOC_Os02g02840 // LOC_Os07g42810 // LOC_Os07g31370
GO:0005783	C	endoplasmic reticulum	10	283	123	24075	3.7e-06	3.7e-05	// LOC_Os02g46350 // LOC_Os01g53520 // LOC_Os01g48980 // LOC_Os07g14270 // LOC_Os04g32950 // LOC_Os11g09280 // LOC_Os02g50210 // LOC_Os07g39840 // LOC_Os05g01262 // LOC_Os06g50154
GO:0010467	P	gene expression	55	283	2424	24075	2e-06	8.6e-05	// LOC_Os05g22260 // LOC_Os10g35690 // LOC_Os01g64770 // LOC_Os02g13530 // LOC_Os05g41110 // LOC_Os09g15770 // LOC_Os12g41920 // LOC_Os01g73880 // LOC_Os07g39870 // LOC_Os11g05370 // LOC_Os04g33420 // LOC_Os01g10820 // LOC_Os08g10608 // LOC_Os05g04850 // LOC_Os01g54870 // LOC_Os02g01110 // LOC_Os07g36090 // LOC_Os05g51850 // LOC_Os11g37510 // LOC_Os03g13614 // LOC_Os11g45590 // LOC_Os01g15290 // …
GO:0009057	P	macromolecule catabolic process	16	283	322	24075	2.5e-06	0.0001	// LOC_Os05g09490 // LOC_Os01g59600 // LOC_Os06g04800 // LOC_Os09g37000 // LOC_Os09g32800 // LOC_Os03g48930 // LOC_Os03g08280 // LOC_Os02g21970 // LOC_Os10g33800 // LOC_Os06g09290 // LOC_Os05g05700 // LOC_Os11g40140 // LOC_Os08g43640 // LOC_Os04g46190 // LOC_Os09g35970 // LOC_Os09g24200
GO:0033036	P	macromolecule localization	18	283	411	24075	3.2e-06	0.00012	// LOC_Os01g17430 // LOC_Os12g38310 // LOC_Os05g48020 // LOC_Os05g38630 // LOC_Os03g02150 // LOC_Os03g60870 // LOC_Os03g59590 // LOC_Os02g03610 // LOC_Os06g51510 // LOC_Os02g50210 // LOC_Os09g36370 // LOC_Os11g03710 // LOC_Os02g49980 // LOC_Os05g49890 // LOC_Os01g74180 // LOC_Os02g02840 // LOC_Os07g42810 // LOC_Os07g31370
GO:0019538	P	protein metabolic process	81	283	4333	24075	9.1e-06	0.00033	// LOC_Os02g46350 // LOC_Os05g09490 // LOC_Os11g30410 // LOC_Os10g42950 // LOC_Os02g57540 // LOC_Os12g41220 // LOC_Os06g04800 // LOC_Os03g59310 // LOC_Os06g49480 // LOC_Os05g41110 // LOC_Os10g35690 // LOC_Os05g32600 // LOC_Os02g44510 // LOC_Os05g05700 // LOC_Os01g73880 // LOC_Os01g59600 // LOC_Os07g39870 // LOC_Os03g48930 // LOC_Os09g32800 // LOC_Os01g40050 // LOC_Os01g10820 // LOC_Os08g10608 // …
GO:0016020	C	membrane	46	283	2115	24075	4.4e-05	0.00041	// LOC_Os02g46350 // LOC_Os04g56520 // LOC_Os01g08660 // LOC_Os03g59590 // LOC_Os06g51510 // LOC_Os03g53310 // LOC_Os04g48940 // LOC_Os05g28190 // LOC_Os06g09850 // LOC_Os01g74180 // LOC_Os07g42810 // LOC_Os11g03410 // LOC_Os03g02150 // LOC_Os11g07910 // LOC_Os03g56300 // LOC_Os07g15880 // LOC_Os04g52270 // LOC_Os02g50210 // LOC_Os12g07670 // LOC_Os09g32430 // LOC_Os02g02530 // LOC_Os01g56670 // …
GO:0044257	P	cellular protein catabolic process	10	283	153	24075	2.2e-05	0.00071	// LOC_Os05g09490 // LOC_Os01g59600 // LOC_Os06g04800 // LOC_Os09g32800 // LOC_Os03g48930 // LOC_Os03g08280 // LOC_Os05g05700 // LOC_Os11g40140 // LOC_Os04g46190 // LOC_Os09g24200
GO:0051603	P	proteolysis involved in cellular protein catabolic process	10	283	153	24075	2.2e-05	0.00071	// LOC_Os05g09490 // LOC_Os01g59600 // LOC_Os06g04800 // LOC_Os09g32800 // LOC_Os03g48930 // LOC_Os03g08280 // LOC_Os05g05700 // LOC_Os11g40140 // LOC_Os04g46190 // LOC_Os09g24200
GO:0048475	C	coated membrane	6	283	59	24075	0.00011	0.00081	// LOC_Os01g17430 // LOC_Os03g02150 // LOC_Os06g51510 // LOC_Os04g52270 // LOC_Os01g74180 // LOC_Os07g42810
GO:0043232	C	intracellular non-membrane-bounded organelle	35	283	1494	24075	0.0001	0.00081	// LOC_Os10g35690 // LOC_Os02g13530 // LOC_Os05g41110 // LOC_Os12g41920 // LOC_Os01g10820 // LOC_Os08g10608 // LOC_Os01g54870 // LOC_Os07g36090 // LOC_Os05g51850 // LOC_Os01g15290 // LOC_Os11g05370 // LOC_Os11g37510 // LOC_Os11g24610 // LOC_Os10g08930 // LOC_Os07g42170 // LOC_Os07g10720 // LOC_Os03g59310 // LOC_Os04g51630 // LOC_Os02g33140 // LOC_Os08g44450 // LOC_Os02g40880 // LOC_Os04g39700 // …
GO:0030117	C	membrane coat	6	283	59	24075	0.00011	0.00081	// LOC_Os01g17430 // LOC_Os03g02150 // LOC_Os06g51510 // LOC_Os04g52270 // LOC_Os01g74180 // LOC_Os07g42810
GO:0043228	C	non-membrane-bounded organelle	35	283	1494	24075	0.0001	0.00081	// LOC_Os10g35690 // LOC_Os02g13530 // LOC_Os05g41110 // LOC_Os12g41920 // LOC_Os01g10820 // LOC_Os08g10608 // LOC_Os01g54870 // LOC_Os07g36090 // LOC_Os05g51850 // LOC_Os01g15290 // LOC_Os11g05370 // LOC_Os11g37510 // LOC_Os11g24610 // LOC_Os10g08930 // LOC_Os07g42170 // LOC_Os07g10720 // LOC_Os03g59310 // LOC_Os04g51630 // LOC_Os02g33140 // LOC_Os08g44450 // LOC_Os02g40880 // LOC_Os04g39700 // …
GO:0043231	C	intracellular membrane-bounded organelle	47	283	2296	24075	0.00015	0.0011	// LOC_Os02g46350 // LOC_Os12g38310 // LOC_Os04g56520 // LOC_Os01g64770 // LOC_Os03g59590 // LOC_Os12g30020 // LOC_Os02g20860 // LOC_Os11g09280 // LOC_Os12g41920 // LOC_Os12g18880 // LOC_Os01g74180 // LOC_Os04g33420 // LOC_Os09g13740 // LOC_Os05g51850 // LOC_Os03g13614 // LOC_Os11g45590 // LOC_Os04g52270 // LOC_Os02g50210 // LOC_Os01g17430 // LOC_Os09g32090 // LOC_Os01g48980 // LOC_Os07g14270 // …
GO:0044425	C	membrane part	26	283	1007	24075	0.0002	0.0013	// LOC_Os02g46350 // LOC_Os04g56520 // LOC_Os06g51510 // LOC_Os03g53310 // LOC_Os05g28190 // LOC_Os06g09850 // LOC_Os01g74180 // LOC_Os07g42810 // LOC_Os03g02150 // LOC_Os11g07910 // LOC_Os04g52270 // LOC_Os02g50210 // LOC_Os12g07670 // LOC_Os02g02530 // LOC_Os05g36070 // LOC_Os01g17430 // LOC_Os01g48980 // LOC_Os08g06470 // LOC_Os06g02260 // LOC_Os09g14510 // LOC_Os05g01262 // LOC_Os09g36370 // …
GO:0043227	C	membrane-bounded organelle	47	283	2319	24075	0.00019	0.0013	// LOC_Os02g46350 // LOC_Os12g38310 // LOC_Os04g56520 // LOC_Os01g64770 // LOC_Os03g59590 // LOC_Os12g30020 // LOC_Os02g20860 // LOC_Os11g09280 // LOC_Os12g41920 // LOC_Os12g18880 // LOC_Os01g74180 // LOC_Os04g33420 // LOC_Os09g13740 // LOC_Os05g51850 // LOC_Os03g13614 // LOC_Os11g45590 // LOC_Os04g52270 // LOC_Os02g50210 // LOC_Os01g17430 // LOC_Os09g32090 // LOC_Os01g48980 // LOC_Os07g14270 // …
GO:0006457	P	protein folding	11	283	202	24075	4.3e-05	0.0013	// LOC_Os03g43020 // LOC_Os09g32526 // LOC_Os04g32950 // LOC_Os07g44740 // LOC_Os06g49480 // LOC_Os06g36700 // LOC_Os02g30620 // LOC_Os01g40050 // LOC_Os01g33800 // LOC_Os07g29390 // LOC_Os07g14270
GO:0012505	C	endomembrane system	7	283	104	24075	0.00032	0.002	// LOC_Os01g17430 // LOC_Os02g46350 // LOC_Os01g48980 // LOC_Os12g06870 // LOC_Os06g51510 // LOC_Os04g52270 // LOC_Os05g28190
GO:0044265	P	cellular macromolecule catabolic process	12	283	254	24075	7.2e-05	0.0021	// LOC_Os05g09490 // LOC_Os01g59600 // LOC_Os06g04800 // LOC_Os09g32800 // LOC_Os03g48930 // LOC_Os03g08280 // LOC_Os10g33800 // LOC_Os05g05700 // LOC_Os11g40140 // LOC_Os04g46190 // LOC_Os09g35970 // LOC_Os09g24200
GO:0009056	P	catabolic process	16	283	433	24075	8e-05	0.0022	// LOC_Os05g09490 // LOC_Os01g59600 // LOC_Os06g04800 // LOC_Os09g37000 // LOC_Os09g32800 // LOC_Os03g48930 // LOC_Os03g08280 // LOC_Os02g21970 // LOC_Os10g33800 // LOC_Os06g09290 // LOC_Os05g05700 // LOC_Os11g40140 // LOC_Os08g43640 // LOC_Os04g46190 // LOC_Os09g35970 // LOC_Os09g24200
GO:0005525	F	GTP binding	11	283	207	24075	5.3e-05	0.0027	// LOC_Os05g38630 // LOC_Os03g60870 // LOC_Os01g69130 // LOC_Os03g59590 // LOC_Os04g02820 // LOC_Os02g03610 // LOC_Os02g49980 // LOC_Os05g49890 // LOC_Os05g48240 // LOC_Os02g02840 // LOC_Os07g31370
GO:0019001	F	guanyl nucleotide binding	11	283	211	24075	6.2e-05	0.0027	// LOC_Os05g38630 // LOC_Os03g60870 // LOC_Os01g69130 // LOC_Os03g59590 // LOC_Os04g02820 // LOC_Os02g03610 // LOC_Os02g49980 // LOC_Os05g49890 // LOC_Os05g48240 // LOC_Os02g02840 // LOC_Os07g31370
GO:0032561	F	guanyl ribonucleotide binding	11	283	207	24075	5.3e-05	0.0027	// LOC_Os05g38630 // LOC_Os03g60870 // LOC_Os01g69130 // LOC_Os03g59590 // LOC_Os04g02820 // LOC_Os02g03610 // LOC_Os02g49980 // LOC_Os05g49890 // LOC_Os05g48240 // LOC_Os02g02840 // LOC_Os07g31370
GO:0016192	P	vesicle-mediated transport	10	283	186	24075	0.0001	0.0027	// LOC_Os01g17430 // LOC_Os02g35640 // LOC_Os03g02150 // LOC_Os09g36976 // LOC_Os04g14654 // LOC_Os06g51510 // LOC_Os06g09850 // LOC_Os01g74180 // LOC_Os07g42810 // LOC_Os04g52270
GO:0007264	P	small GTPase mediated signal transduction	8	283	121	24075	0.00014	0.0034	// LOC_Os05g38630 // LOC_Os03g60870 // LOC_Os03g59590 // LOC_Os02g03610 // LOC_Os02g49980 // LOC_Os05g49890 // LOC_Os02g02840 // LOC_Os07g31370
GO:0005794	C	Golgi apparatus	5	283	56	24075	0.00071	0.0043	// LOC_Os01g17430 // LOC_Os04g52270 // LOC_Os01g74180 // LOC_Os04g56520 // LOC_Os06g51510
GO:0003743	F	translation initiation factor activity	5	283	38	24075	0.00014	0.0052	// LOC_Os03g21550 // LOC_Os02g01110 // LOC_Os03g18510 // LOC_Os09g15770 // LOC_Os01g73880
GO:0007242	P	intracellular signaling cascade	8	283	132	24075	0.00024	0.0057	// LOC_Os05g38630 // LOC_Os03g60870 // LOC_Os03g59590 // LOC_Os02g03610 // LOC_Os02g49980 // LOC_Os05g49890 // LOC_Os02g02840 // LOC_Os07g31370
GO:0031967	C	organelle envelope	7	283	142	24075	0.0018	0.011	// LOC_Os12g38310 // LOC_Os12g06870 // LOC_Os03g59590 // LOC_Os03g04460 // LOC_Os05g28190 // LOC_Os11g03710 // LOC_Os03g20750
GO:0031090	C	organelle membrane	9	283	228	24075	0.0019	0.011	// LOC_Os01g17430 // LOC_Os02g46350 // LOC_Os01g48980 // LOC_Os03g59590 // LOC_Os06g51510 // LOC_Os04g52270 // LOC_Os03g04460 // LOC_Os09g14510 // LOC_Os03g20750
GO:0008135	F	translation factor activity, nucleic acid binding	6	283	75	24075	0.00036	0.012	// LOC_Os02g01110 // LOC_Os03g18510 // LOC_Os09g15770 // LOC_Os01g73880 // LOC_Os03g21550 // LOC_Os07g39870
GO:0051179	P	localization	35	283	1651	24075	0.00062	0.014	// LOC_Os12g38310 // LOC_Os05g38630 // LOC_Os03g60870 // LOC_Os01g08660 // LOC_Os03g59590 // LOC_Os06g51510 // LOC_Os03g53310 // LOC_Os04g14654 // LOC_Os05g28290 // LOC_Os06g09850 // LOC_Os01g74180 // LOC_Os07g42810 // LOC_Os04g52270 // LOC_Os03g02150 // LOC_Os02g03610 // LOC_Os09g36976 // LOC_Os02g35640 // LOC_Os03g46480 // LOC_Os02g50210 // LOC_Os05g48020 // LOC_Os02g02840 // LOC_Os01g17430 // …
GO:0044248	P	cellular catabolic process	12	283	337	24075	0.00085	0.019	// LOC_Os05g09490 // LOC_Os01g59600 // LOC_Os06g04800 // LOC_Os09g32800 // LOC_Os03g48930 // LOC_Os03g08280 // LOC_Os10g33800 // LOC_Os05g05700 // LOC_Os11g40140 // LOC_Os04g46190 // LOC_Os09g35970 // LOC_Os09g24200
GO:0003924	F	GTPase activity	7	283	117	24075	0.00063	0.019	// LOC_Os07g31370 // LOC_Os03g60870 // LOC_Os01g69130 // LOC_Os04g02820 // LOC_Os05g49890 // LOC_Os05g48240 // LOC_Os05g38630
GO:0051234	P	establishment of localization	34	283	1638	24075	0.0011	0.022	// LOC_Os12g38310 // LOC_Os05g38630 // LOC_Os03g60870 // LOC_Os01g08660 // LOC_Os03g59590 // LOC_Os06g51510 // LOC_Os03g53310 // LOC_Os04g14654 // LOC_Os05g28290 // LOC_Os06g09850 // LOC_Os01g74180 // LOC_Os07g42810 // LOC_Os04g52270 // LOC_Os03g02150 // LOC_Os02g03610 // LOC_Os09g36976 // LOC_Os02g35640 // LOC_Os03g46480 // LOC_Os02g50210 // LOC_Os05g48020 // LOC_Os02g02840 // LOC_Os01g17430 // …
GO:0016021	C	integral to membrane	18	283	752	24075	0.0041	0.022	// LOC_Os02g46350 // LOC_Os01g48980 // LOC_Os01g22870 // LOC_Os11g07910 // LOC_Os12g06870 // LOC_Os08g06470 // LOC_Os09g14510 // LOC_Os02g49050 // LOC_Os03g53310 // LOC_Os02g50210 // LOC_Os12g07670 // LOC_Os05g01262 // LOC_Os05g28190 // LOC_Os06g09850 // LOC_Os02g02530 // LOC_Os05g36070 // LOC_Os09g36370 // LOC_Os08g42050
GO:0006810	P	transport	34	283	1638	24075	0.0011	0.022	// LOC_Os12g38310 // LOC_Os05g38630 // LOC_Os03g60870 // LOC_Os01g08660 // LOC_Os03g59590 // LOC_Os06g51510 // LOC_Os03g53310 // LOC_Os04g14654 // LOC_Os05g28290 // LOC_Os06g09850 // LOC_Os01g74180 // LOC_Os07g42810 // LOC_Os04g52270 // LOC_Os03g02150 // LOC_Os02g03610 // LOC_Os09g36976 // LOC_Os02g35640 // LOC_Os03g46480 // LOC_Os02g50210 // LOC_Os05g48020 // LOC_Os02g02840 // LOC_Os01g17430 // …
GO:0031975	C	envelope	7	283	167	24075	0.0043	0.023	// LOC_Os12g38310 // LOC_Os12g06870 // LOC_Os03g59590 // LOC_Os03g04460 // LOC_Os05g28190 // LOC_Os11g03710 // LOC_Os03g20750
GO:0031224	C	intrinsic to membrane	18	283	775	24075	0.0055	0.028	// LOC_Os02g46350 // LOC_Os01g48980 // LOC_Os01g22870 // LOC_Os11g07910 // LOC_Os12g06870 // LOC_Os08g06470 // LOC_Os09g14510 // LOC_Os02g49050 // LOC_Os03g53310 // LOC_Os02g50210 // LOC_Os12g07670 // LOC_Os05g01262 // LOC_Os05g28190 // LOC_Os06g09850 // LOC_Os02g02530 // LOC_Os05g36070 // LOC_Os09g36370 // LOC_Os08g42050

## Sheet: GO high-degree salt-tolerant
GO_acc	term_type	Term	queryitem	querytotal	bgitem	bgtotal	pvalue	FDR	entries
GO:0005737	C	cytoplasm	59	255	1263	24075	1.1e-21	1.6e-19	// LOC_Os04g56520 // LOC_Os07g47780 // LOC_Os02g46510 // LOC_Os03g59590 // LOC_Os01g32880 // LOC_Os06g51510 // LOC_Os02g48290 // LOC_Os06g45670 // LOC_Os01g73880 // LOC_Os01g74180 // LOC_Os01g48980 // LOC_Os02g21660 // LOC_Os01g10820 // LOC_Os08g10608 // LOC_Os07g47860 // LOC_Os01g54870 // LOC_Os03g02270 // LOC_Os10g26130 // LOC_Os09g32532 // LOC_Os03g12710 // LOC_Os04g52270 // LOC_Os02g50210 // …
GO:0032991	C	macromolecular complex	56	255	1207	24075	1.9e-20	1.4e-18	// LOC_Os05g09490 // LOC_Os07g47780 // LOC_Os02g46510 // LOC_Os01g32880 // LOC_Os06g51510 // LOC_Os09g23730 // LOC_Os06g45670 // LOC_Os12g41920 // LOC_Os01g74180 // LOC_Os08g43640 // LOC_Os01g10820 // LOC_Os08g10608 // LOC_Os01g54870 // LOC_Os03g02270 // LOC_Os02g21660 // LOC_Os09g32532 // LOC_Os03g12710 // LOC_Os05g51850 // LOC_Os04g52270 // LOC_Os03g58204 // LOC_Os11g24610 // LOC_Os07g10720 // …
GO:0044444	C	cytoplasmic part	48	255	966	24075	1.2e-18	5.9e-17	// LOC_Os04g56520 // LOC_Os07g47780 // LOC_Os02g46510 // LOC_Os03g59590 // LOC_Os01g32880 // LOC_Os06g51510 // LOC_Os06g45670 // LOC_Os01g48980 // LOC_Os02g21660 // LOC_Os01g10820 // LOC_Os08g10608 // LOC_Os01g54870 // LOC_Os03g02270 // LOC_Os01g74180 // LOC_Os09g32532 // LOC_Os03g12710 // LOC_Os04g52270 // LOC_Os02g50210 // LOC_Os03g58204 // LOC_Os11g24610 // LOC_Os08g41300 // LOC_Os07g10720 // …
GO:0005622	C	intracellular	101	255	4116	24075	2.6e-17	9.8e-16	// LOC_Os05g09490 // LOC_Os02g48290 // LOC_Os10g10990 // LOC_Os05g51850 // LOC_Os02g50210 // LOC_Os11g24610 // LOC_Os02g02840 // LOC_Os06g02510 // LOC_Os05g48510 // LOC_Os08g44450 // LOC_Os01g46580 // LOC_Os02g29400 // LOC_Os05g46230 // LOC_Os11g07280 // LOC_Os03g18510 // LOC_Os12g42180 // LOC_Os03g26970 // LOC_Os03g08450 // LOC_Os08g37480 // LOC_Os03g13170 // LOC_Os09g10930 // LOC_Os11g38900 // …
GO:0051641	P	cellular localization	29	255	309	24075	3.3e-18	1.2e-15	// LOC_Os05g38630 // LOC_Os02g46510 // LOC_Os03g60870 // LOC_Os03g59590 // LOC_Os01g32880 // LOC_Os06g51510 // LOC_Os04g14654 // LOC_Os01g74180 // LOC_Os10g37690 // LOC_Os03g02270 // LOC_Os05g45310 // LOC_Os03g12710 // LOC_Os05g28290 // LOC_Os04g52270 // LOC_Os03g46480 // LOC_Os02g50210 // LOC_Os03g59740 // LOC_Os05g48020 // LOC_Os04g11880 // LOC_Os07g31370 // LOC_Os11g01380 // LOC_Os02g29400 // …
GO:0046907	P	intracellular transport	26	255	233	24075	4.1e-18	1.2e-15	// LOC_Os05g38630 // LOC_Os02g46510 // LOC_Os03g60870 // LOC_Os03g59590 // LOC_Os01g32880 // LOC_Os06g51510 // LOC_Os01g74180 // LOC_Os03g02270 // LOC_Os03g12710 // LOC_Os05g28290 // LOC_Os04g52270 // LOC_Os03g46480 // LOC_Os02g50210 // LOC_Os03g59740 // LOC_Os05g48020 // LOC_Os04g11880 // LOC_Os07g31370 // LOC_Os11g01380 // LOC_Os02g29400 // LOC_Os05g49890 // LOC_Os01g14950 // LOC_Os11g07280 // …
GO:0044424	C	intracellular part	90	255	3529	24075	3.7e-16	1.1e-14	// LOC_Os05g09490 // LOC_Os02g48290 // LOC_Os10g10990 // LOC_Os05g51850 // LOC_Os02g50210 // LOC_Os11g24610 // LOC_Os06g02510 // LOC_Os05g48510 // LOC_Os08g44450 // LOC_Os01g46580 // LOC_Os02g29400 // LOC_Os05g46230 // LOC_Os11g07280 // LOC_Os03g18510 // LOC_Os12g42180 // LOC_Os03g26970 // LOC_Os03g08450 // LOC_Os08g37480 // LOC_Os03g13170 // LOC_Os11g38900 // LOC_Os12g41920 // LOC_Os01g73880 // …
GO:0051649	P	establishment of localization in cell	27	255	299	24075	1.2e-16	2.4e-14	// LOC_Os05g38630 // LOC_Os02g46510 // LOC_Os03g60870 // LOC_Os03g59590 // LOC_Os01g32880 // LOC_Os06g51510 // LOC_Os04g14654 // LOC_Os01g74180 // LOC_Os03g02270 // LOC_Os03g12710 // LOC_Os05g28290 // LOC_Os04g52270 // LOC_Os03g46480 // LOC_Os02g50210 // LOC_Os03g59740 // LOC_Os05g48020 // LOC_Os04g11880 // LOC_Os07g31370 // LOC_Os11g01380 // LOC_Os02g29400 // LOC_Os05g49890 // LOC_Os01g14950 // …
GO:0070727	P	cellular macromolecule localization	23	255	207	24075	4.1e-16	4.8e-14	// LOC_Os05g38630 // LOC_Os02g46510 // LOC_Os03g60870 // LOC_Os01g32880 // LOC_Os06g51510 // LOC_Os01g74180 // LOC_Os10g37690 // LOC_Os03g02270 // LOC_Os03g12710 // LOC_Os02g50210 // LOC_Os03g59740 // LOC_Os05g48020 // LOC_Os04g11880 // LOC_Os07g31370 // LOC_Os11g01380 // LOC_Os02g29400 // LOC_Os05g49890 // LOC_Os01g14950 // LOC_Os11g07280 // LOC_Os05g24601 // LOC_Os11g03710 // LOC_Os03g61019 // …
GO:0034613	P	cellular protein localization	23	255	207	24075	4.1e-16	4.8e-14	// LOC_Os05g38630 // LOC_Os02g46510 // LOC_Os03g60870 // LOC_Os01g32880 // LOC_Os06g51510 // LOC_Os01g74180 // LOC_Os10g37690 // LOC_Os03g02270 // LOC_Os03g12710 // LOC_Os02g50210 // LOC_Os03g59740 // LOC_Os05g48020 // LOC_Os04g11880 // LOC_Os07g31370 // LOC_Os11g01380 // LOC_Os02g29400 // LOC_Os05g49890 // LOC_Os01g14950 // LOC_Os11g07280 // LOC_Os05g24601 // LOC_Os11g03710 // LOC_Os03g61019 // …
GO:0005623	C	cell	121	255	5945	24075	4.7e-15	1e-13	// LOC_Os05g09490 // LOC_Os02g29400 // LOC_Os02g48290 // LOC_Os10g10990 // LOC_Os10g37690 // LOC_Os05g45310 // LOC_Os05g51850 // LOC_Os02g50210 // LOC_Os12g07670 // LOC_Os11g24610 // LOC_Os02g07880 // LOC_Os02g02840 // LOC_Os06g02510 // LOC_Os05g48510 // LOC_Os08g44450 // LOC_Os11g03400 // LOC_Os01g46580 // LOC_Os11g28300 // LOC_Os05g46230 // LOC_Os11g07280 // LOC_Os01g03160 // LOC_Os03g18510 // …
GO:0044464	C	cell part	121	255	5945	24075	4.7e-15	1e-13	// LOC_Os05g09490 // LOC_Os02g29400 // LOC_Os02g48290 // LOC_Os10g10990 // LOC_Os10g37690 // LOC_Os05g45310 // LOC_Os05g51850 // LOC_Os02g50210 // LOC_Os12g07670 // LOC_Os11g24610 // LOC_Os02g07880 // LOC_Os02g02840 // LOC_Os06g02510 // LOC_Os05g48510 // LOC_Os08g44450 // LOC_Os11g03400 // LOC_Os01g46580 // LOC_Os11g28300 // LOC_Os05g46230 // LOC_Os11g07280 // LOC_Os01g03160 // LOC_Os03g18510 // …
GO:0008104	P	protein localization	26	255	307	24075	1.9e-15	1.9e-13	// LOC_Os05g38630 // LOC_Os02g46510 // LOC_Os03g60870 // LOC_Os03g59590 // LOC_Os01g32880 // LOC_Os06g51510 // LOC_Os01g74180 // LOC_Os10g37690 // LOC_Os03g02270 // LOC_Os05g45310 // LOC_Os03g12710 // LOC_Os02g50210 // LOC_Os03g59740 // LOC_Os05g48020 // LOC_Os02g02840 // LOC_Os04g11880 // LOC_Os07g31370 // LOC_Os11g01380 // LOC_Os02g29400 // LOC_Os05g49890 // LOC_Os01g14950 // LOC_Os11g07280 // …
GO:0006886	P	intracellular protein transport	22	255	202	24075	2.7e-15	2.3e-13	// LOC_Os05g38630 // LOC_Os02g46510 // LOC_Os03g60870 // LOC_Os01g32880 // LOC_Os06g51510 // LOC_Os01g74180 // LOC_Os03g02270 // LOC_Os03g12710 // LOC_Os02g50210 // LOC_Os03g59740 // LOC_Os05g48020 // LOC_Os04g11880 // LOC_Os07g31370 // LOC_Os11g01380 // LOC_Os02g29400 // LOC_Os05g49890 // LOC_Os01g14950 // LOC_Os11g07280 // LOC_Os05g24601 // LOC_Os11g03710 // LOC_Os03g61019 // LOC_Os08g15040
GO:0006412	P	translation	34	255	595	24075	4.8e-15	3.5e-13	// LOC_Os07g47780 // LOC_Os10g26130 // LOC_Os01g73880 // LOC_Os02g21660 // LOC_Os01g10820 // LOC_Os08g10608 // LOC_Os07g47860 // LOC_Os01g54870 // LOC_Os02g01110 // LOC_Os09g32532 // LOC_Os03g58204 // LOC_Os11g24610 // LOC_Os03g21550 // LOC_Os08g41300 // LOC_Os07g10720 // LOC_Os03g59310 // LOC_Os06g02510 // LOC_Os12g04160 // LOC_Os05g48510 // LOC_Os03g38980 // LOC_Os10g32870 // LOC_Os12g25710 // …
GO:0045184	P	establishment of protein localization	24	255	294	24075	5.2e-14	3e-12	// LOC_Os05g38630 // LOC_Os02g46510 // LOC_Os03g60870 // LOC_Os03g59590 // LOC_Os01g32880 // LOC_Os06g51510 // LOC_Os01g74180 // LOC_Os03g02270 // LOC_Os03g12710 // LOC_Os02g50210 // LOC_Os03g59740 // LOC_Os05g48020 // LOC_Os02g02840 // LOC_Os04g11880 // LOC_Os07g31370 // LOC_Os11g01380 // LOC_Os02g29400 // LOC_Os05g49890 // LOC_Os01g14950 // LOC_Os11g07280 // LOC_Os05g24601 // LOC_Os11g03710 // …
GO:0015031	P	protein transport	24	255	294	24075	5.2e-14	3e-12	// LOC_Os05g38630 // LOC_Os02g46510 // LOC_Os03g60870 // LOC_Os03g59590 // LOC_Os01g32880 // LOC_Os06g51510 // LOC_Os01g74180 // LOC_Os03g02270 // LOC_Os03g12710 // LOC_Os02g50210 // LOC_Os03g59740 // LOC_Os05g48020 // LOC_Os02g02840 // LOC_Os04g11880 // LOC_Os07g31370 // LOC_Os11g01380 // LOC_Os02g29400 // LOC_Os05g49890 // LOC_Os01g14950 // LOC_Os11g07280 // LOC_Os05g24601 // LOC_Os11g03710 // …
GO:0033036	P	macromolecule localization	26	255	411	24075	1.1e-12	5.9e-11	// LOC_Os05g38630 // LOC_Os02g46510 // LOC_Os03g60870 // LOC_Os03g59590 // LOC_Os01g32880 // LOC_Os06g51510 // LOC_Os01g74180 // LOC_Os10g37690 // LOC_Os03g02270 // LOC_Os05g45310 // LOC_Os03g12710 // LOC_Os02g50210 // LOC_Os03g59740 // LOC_Os05g48020 // LOC_Os02g02840 // LOC_Os04g11880 // LOC_Os07g31370 // LOC_Os11g01380 // LOC_Os02g29400 // LOC_Os05g49890 // LOC_Os01g14950 // LOC_Os11g07280 // …
GO:0005198	F	structural molecule activity	27	255	462	24075	2.3e-12	6.7e-10	// LOC_Os07g47780 // LOC_Os06g51510 // LOC_Os02g21660 // LOC_Os01g10820 // LOC_Os08g10608 // LOC_Os01g54870 // LOC_Os09g32532 // LOC_Os04g52270 // LOC_Os03g58204 // LOC_Os11g24610 // LOC_Os07g10720 // LOC_Os03g59310 // LOC_Os06g02510 // LOC_Os12g04160 // LOC_Os11g01380 // LOC_Os10g32870 // LOC_Os08g44450 // LOC_Os07g47710 // LOC_Os11g07280 // LOC_Os11g03400 // LOC_Os12g42180 // LOC_Os08g41300 // …
GO:0043234	C	protein complex	30	255	706	24075	2.4e-10	4.5e-09	// LOC_Os05g09490 // LOC_Os02g46510 // LOC_Os01g32880 // LOC_Os06g51510 // LOC_Os06g45670 // LOC_Os05g05700 // LOC_Os08g43640 // LOC_Os03g02270 // LOC_Os01g74180 // LOC_Os03g12710 // LOC_Os04g52270 // LOC_Os01g48980 // LOC_Os11g40140 // LOC_Os11g01380 // LOC_Os06g11370 // LOC_Os03g43020 // LOC_Os04g56640 // LOC_Os01g15260 // LOC_Os11g07280 // LOC_Os05g24601 // LOC_Os01g59600 // LOC_Os09g37000 // …
GO:0044267	P	cellular protein metabolic process	68	255	2877	24075	1.7e-10	8.1e-09	// LOC_Os05g09490 // LOC_Os11g30410 // LOC_Os10g42950 // LOC_Os07g47780 // LOC_Os03g49500 // LOC_Os06g49480 // LOC_Os10g26130 // LOC_Os02g22780 // LOC_Os05g32600 // LOC_Os09g36670 // LOC_Os05g05700 // LOC_Os01g73880 // LOC_Os02g08370 // LOC_Os07g29390 // LOC_Os02g43930 // LOC_Os01g10820 // LOC_Os08g10608 // LOC_Os07g47860 // LOC_Os01g54870 // LOC_Os02g01110 // LOC_Os09g32532 // LOC_Os08g44450 // …
GO:0030529	C	ribonucleoprotein complex	23	255	438	24075	7.6e-10	1.1e-08	// LOC_Os07g47780 // LOC_Os08g23710 // LOC_Os01g10820 // LOC_Os08g10608 // LOC_Os01g54870 // LOC_Os02g21660 // LOC_Os09g32532 // LOC_Os03g58204 // LOC_Os11g24610 // LOC_Os07g10720 // LOC_Os03g59310 // LOC_Os06g02510 // LOC_Os12g04160 // LOC_Os10g32870 // LOC_Os08g44450 // LOC_Os07g47710 // LOC_Os11g03400 // LOC_Os12g42180 // LOC_Os08g41300 // LOC_Os03g13170 // LOC_Os01g13080 // LOC_Os02g56960 // …
GO:0005840	C	ribosome	22	255	397	24075	7e-10	1.1e-08	// LOC_Os07g47780 // LOC_Os02g21660 // LOC_Os01g10820 // LOC_Os08g10608 // LOC_Os01g54870 // LOC_Os09g32532 // LOC_Os03g58204 // LOC_Os11g24610 // LOC_Os07g10720 // LOC_Os03g59310 // LOC_Os06g02510 // LOC_Os12g04160 // LOC_Os10g32870 // LOC_Os08g44450 // LOC_Os07g47710 // LOC_Os11g03400 // LOC_Os12g42180 // LOC_Os08g41300 // LOC_Os03g13170 // LOC_Os01g13080 // LOC_Os02g56960 // LOC_Os02g57540
GO:0043229	C	intracellular organelle	65	255	2859	24075	2.3e-09	2.9e-08	// LOC_Os04g56520 // LOC_Os07g47780 // LOC_Os08g01660 // LOC_Os05g51850 // LOC_Os03g59590 // LOC_Os12g30020 // LOC_Os06g51510 // LOC_Os07g05610 // LOC_Os09g29930 // LOC_Os06g45670 // LOC_Os12g41920 // LOC_Os10g10990 // LOC_Os03g26090 // LOC_Os02g21660 // LOC_Os01g10820 // LOC_Os08g10608 // LOC_Os01g54870 // LOC_Os03g02270 // LOC_Os01g74180 // LOC_Os09g32532 // LOC_Os07g43060 // LOC_Os04g52270 // …
GO:0043226	C	organelle	65	255	2859	24075	2.3e-09	2.9e-08	// LOC_Os04g56520 // LOC_Os07g47780 // LOC_Os08g01660 // LOC_Os05g51850 // LOC_Os03g59590 // LOC_Os12g30020 // LOC_Os06g51510 // LOC_Os07g05610 // LOC_Os09g29930 // LOC_Os06g45670 // LOC_Os12g41920 // LOC_Os10g10990 // LOC_Os03g26090 // LOC_Os02g21660 // LOC_Os01g10820 // LOC_Os08g10608 // LOC_Os01g54870 // LOC_Os03g02270 // LOC_Os01g74180 // LOC_Os09g32532 // LOC_Os07g43060 // LOC_Os04g52270 // …
GO:0003735	F	structural constituent of ribosome	22	255	396	24075	6.7e-10	9.8e-08	// LOC_Os07g47780 // LOC_Os02g21660 // LOC_Os01g10820 // LOC_Os08g10608 // LOC_Os01g54870 // LOC_Os09g32532 // LOC_Os03g58204 // LOC_Os11g24610 // LOC_Os07g10720 // LOC_Os03g59310 // LOC_Os06g02510 // LOC_Os12g04160 // LOC_Os10g32870 // LOC_Os08g44450 // LOC_Os07g47710 // LOC_Os11g03400 // LOC_Os12g42180 // LOC_Os08g41300 // LOC_Os03g13170 // LOC_Os01g13080 // LOC_Os02g56960 // LOC_Os02g57540
GO:0016192	P	vesicle-mediated transport	15	255	186	24075	3.7e-09	1.7e-07	// LOC_Os10g06540 // LOC_Os11g07280 // LOC_Os05g24601 // LOC_Os02g46510 // LOC_Os03g12710 // LOC_Os02g35640 // LOC_Os01g32880 // LOC_Os06g51510 // LOC_Os04g14654 // LOC_Os02g43590 // LOC_Os06g09850 // LOC_Os01g74180 // LOC_Os11g01380 // LOC_Os04g11880 // LOC_Os04g52270
GO:0048475	C	coated membrane	9	255	59	24075	3.8e-08	4.1e-07	// LOC_Os11g07280 // LOC_Os05g24601 // LOC_Os02g46510 // LOC_Os03g12710 // LOC_Os01g32880 // LOC_Os06g51510 // LOC_Os04g52270 // LOC_Os11g01380 // LOC_Os01g74180
GO:0030117	C	membrane coat	9	255	59	24075	3.8e-08	4.1e-07	// LOC_Os11g07280 // LOC_Os05g24601 // LOC_Os02g46510 // LOC_Os03g12710 // LOC_Os01g32880 // LOC_Os06g51510 // LOC_Os04g52270 // LOC_Os11g01380 // LOC_Os01g74180
GO:0010467	P	gene expression	56	255	2424	24075	2.4e-08	1e-06	// LOC_Os07g47780 // LOC_Os02g14780 // LOC_Os10g26130 // LOC_Os06g08440 // LOC_Os09g23730 // LOC_Os09g29930 // LOC_Os12g41920 // LOC_Os01g73880 // LOC_Os10g10990 // LOC_Os02g21660 // LOC_Os01g10820 // LOC_Os08g10608 // LOC_Os07g47860 // LOC_Os01g54870 // LOC_Os02g01110 // LOC_Os09g32532 // LOC_Os08g44450 // LOC_Os07g43060 // LOC_Os05g34050 // LOC_Os07g42395 // LOC_Os03g58204 // LOC_Os11g24610 // …
GO:0000502	C	proteasome complex	6	255	32	24075	2.6e-06	2.6e-05	// LOC_Os05g09490 // LOC_Os01g59600 // LOC_Os09g37000 // LOC_Os03g26970 // LOC_Os11g40140 // LOC_Os08g43640
GO:0051179	P	localization	39	255	1651	24075	2.8e-06	0.00011	// LOC_Os05g38630 // LOC_Os02g46510 // LOC_Os03g60870 // LOC_Os03g59590 // LOC_Os01g32880 // LOC_Os06g51510 // LOC_Os04g14654 // LOC_Os04g48940 // LOC_Os06g09850 // LOC_Os01g74180 // LOC_Os10g37690 // LOC_Os04g52270 // LOC_Os03g02270 // LOC_Os05g45310 // LOC_Os03g12710 // LOC_Os05g28290 // LOC_Os02g35640 // LOC_Os03g46480 // LOC_Os02g50210 // LOC_Os02g43590 // LOC_Os03g59740 // LOC_Os05g48020 // …
GO:0012505	C	endomembrane system	8	255	104	24075	2.4e-05	0.00023	// LOC_Os11g07280 // LOC_Os03g26090 // LOC_Os02g46510 // LOC_Os06g51510 // LOC_Os04g52270 // LOC_Os11g01380 // LOC_Os01g48980 // LOC_Os01g14950
GO:0016044	P	cellular membrane organization	6	255	39	24075	7.2e-06	0.00025	// LOC_Os03g02270 // LOC_Os02g43590 // LOC_Os11g03710 // LOC_Os03g61019 // LOC_Os01g74180 // LOC_Os10g37690
GO:0061024	P	membrane organization	6	255	39	24075	7.2e-06	0.00025	// LOC_Os03g02270 // LOC_Os02g43590 // LOC_Os11g03710 // LOC_Os03g61019 // LOC_Os01g74180 // LOC_Os10g37690
GO:0005525	F	GTP binding	12	255	207	24075	3.7e-06	0.00026	// LOC_Os05g38630 // LOC_Os06g05250 // LOC_Os03g60870 // LOC_Os01g69130 // LOC_Os03g59590 // LOC_Os04g02820 // LOC_Os05g49890 // LOC_Os03g59740 // LOC_Os05g48240 // LOC_Os02g02840 // LOC_Os08g15040 // LOC_Os07g31370
GO:0019001	F	guanyl nucleotide binding	12	255	211	24075	4.5e-06	0.00026	// LOC_Os05g38630 // LOC_Os06g05250 // LOC_Os03g60870 // LOC_Os01g69130 // LOC_Os03g59590 // LOC_Os04g02820 // LOC_Os05g49890 // LOC_Os03g59740 // LOC_Os05g48240 // LOC_Os02g02840 // LOC_Os08g15040 // LOC_Os07g31370
GO:0032561	F	guanyl ribonucleotide binding	12	255	207	24075	3.7e-06	0.00026	// LOC_Os05g38630 // LOC_Os06g05250 // LOC_Os03g60870 // LOC_Os01g69130 // LOC_Os03g59590 // LOC_Os04g02820 // LOC_Os05g49890 // LOC_Os03g59740 // LOC_Os05g48240 // LOC_Os02g02840 // LOC_Os08g15040 // LOC_Os07g31370
GO:0003743	F	translation initiation factor activity	6	255	38	24075	6.3e-06	0.00031	// LOC_Os02g01110 // LOC_Os03g18510 // LOC_Os09g15770 // LOC_Os03g08450 // LOC_Os01g73880 // LOC_Os03g21550
GO:0005794	C	Golgi apparatus	6	255	56	24075	4.7e-05	0.00042	// LOC_Os11g07280 // LOC_Os04g56520 // LOC_Os11g01380 // LOC_Os04g52270 // LOC_Os06g51510 // LOC_Os01g74180
GO:0051234	P	establishment of localization	37	255	1638	24075	1.4e-05	0.00043	// LOC_Os05g38630 // LOC_Os02g46510 // LOC_Os03g60870 // LOC_Os03g59590 // LOC_Os01g32880 // LOC_Os06g51510 // LOC_Os04g14654 // LOC_Os04g48940 // LOC_Os06g09850 // LOC_Os01g74180 // LOC_Os04g52270 // LOC_Os03g02270 // LOC_Os03g12710 // LOC_Os05g28290 // LOC_Os02g35640 // LOC_Os03g46480 // LOC_Os02g50210 // LOC_Os02g43590 // LOC_Os03g59740 // LOC_Os05g48020 // LOC_Os02g02840 // LOC_Os04g11880 // …
GO:0006810	P	transport	37	255	1638	24075	1.4e-05	0.00043	// LOC_Os05g38630 // LOC_Os02g46510 // LOC_Os03g60870 // LOC_Os03g59590 // LOC_Os01g32880 // LOC_Os06g51510 // LOC_Os04g14654 // LOC_Os04g48940 // LOC_Os06g09850 // LOC_Os01g74180 // LOC_Os04g52270 // LOC_Os03g02270 // LOC_Os03g12710 // LOC_Os05g28290 // LOC_Os02g35640 // LOC_Os03g46480 // LOC_Os02g50210 // LOC_Os02g43590 // LOC_Os03g59740 // LOC_Os05g48020 // LOC_Os02g02840 // LOC_Os04g11880 // …
GO:0006457	P	protein folding	11	255	202	24075	1.7e-05	0.00049	// LOC_Os09g36670 // LOC_Os03g43020 // LOC_Os07g44740 // LOC_Os06g49480 // LOC_Os02g22780 // LOC_Os01g68710 // LOC_Os06g34690 // LOC_Os02g30620 // LOC_Os07g29390 // LOC_Os02g43930 // LOC_Os02g26440
GO:0019538	P	protein metabolic process	73	255	4333	24075	2.4e-05	0.00066	// LOC_Os05g09490 // LOC_Os11g30410 // LOC_Os10g42950 // LOC_Os07g47780 // LOC_Os03g49500 // LOC_Os06g49480 // LOC_Os10g26130 // LOC_Os02g22780 // LOC_Os05g32600 // LOC_Os09g36670 // LOC_Os05g05700 // LOC_Os01g73880 // LOC_Os02g08370 // LOC_Os07g29390 // LOC_Os08g43640 // LOC_Os01g10820 // LOC_Os08g10608 // LOC_Os07g47860 // LOC_Os01g54870 // LOC_Os02g43930 // LOC_Os09g32532 // LOC_Os08g44450 // …
GO:0030163	P	protein catabolic process	10	255	184	24075	4.1e-05	0.0011	// LOC_Os05g09490 // LOC_Os02g08370 // LOC_Os01g59600 // LOC_Os09g37000 // LOC_Os02g57630 // LOC_Os03g26970 // LOC_Os05g05700 // LOC_Os11g40140 // LOC_Os08g43640 // LOC_Os06g09290
GO:0007264	P	small GTPase mediated signal transduction	8	255	121	24075	6.7e-05	0.0016	// LOC_Os05g38630 // LOC_Os03g60870 // LOC_Os03g59590 // LOC_Os05g49890 // LOC_Os03g59740 // LOC_Os02g02840 // LOC_Os08g15040 // LOC_Os07g31370
GO:0006413	P	translational initiation	5	255	36	24075	6.7e-05	0.0016	// LOC_Os03g21550 // LOC_Os03g08450 // LOC_Os02g01110 // LOC_Os09g15770 // LOC_Os01g73880
GO:0031090	C	organelle membrane	10	255	228	24075	0.00022	0.0018	// LOC_Os11g07280 // LOC_Os03g02270 // LOC_Os01g48980 // LOC_Os03g59590 // LOC_Os06g51510 // LOC_Os04g52270 // LOC_Os03g04460 // LOC_Os11g01380 // LOC_Os02g29400 // LOC_Os03g26090
GO:0003924	F	GTPase activity	8	255	117	24075	5.3e-05	0.0022	// LOC_Os05g38630 // LOC_Os03g60870 // LOC_Os04g02820 // LOC_Os01g69130 // LOC_Os05g49890 // LOC_Os05g48240 // LOC_Os06g05250 // LOC_Os07g31370
GO:0043038	P	amino acid activation	6	255	66	24075	0.00011	0.0024	// LOC_Os07g47860 // LOC_Os10g22380 // LOC_Os05g48510 // LOC_Os03g38980 // LOC_Os12g25710 // LOC_Os10g26130
GO:0043039	P	tRNA aminoacylation	6	255	66	24075	0.00011	0.0024	// LOC_Os07g47860 // LOC_Os10g22380 // LOC_Os05g48510 // LOC_Os03g38980 // LOC_Os12g25710 // LOC_Os10g26130
GO:0006418	P	tRNA aminoacylation for protein translation	6	255	66	24075	0.00011	0.0024	// LOC_Os07g47860 // LOC_Os10g22380 // LOC_Os05g48510 // LOC_Os03g38980 // LOC_Os12g25710 // LOC_Os10g26130
GO:0007242	P	intracellular signaling cascade	8	255	132	24075	0.00012	0.0025	// LOC_Os05g38630 // LOC_Os03g60870 // LOC_Os03g59590 // LOC_Os05g49890 // LOC_Os03g59740 // LOC_Os02g02840 // LOC_Os08g15040 // LOC_Os07g31370
GO:0006366	P	transcription from RNA polymerase II promoter	5	255	43	24075	0.00014	0.0029	// LOC_Os10g10990 // LOC_Os08g37480 // LOC_Os03g45410 // LOC_Os06g11370 // LOC_Os04g56640
GO:0004812	F	aminoacyl-tRNA ligase activity	6	255	66	24075	0.00011	0.0032	// LOC_Os07g47860 // LOC_Os10g22380 // LOC_Os05g48510 // LOC_Os03g38980 // LOC_Os12g25710 // LOC_Os10g26130
GO:0016876	F	ligase activity, forming aminoacyl-tRNA and related compounds	6	255	66	24075	0.00011	0.0032	// LOC_Os07g47860 // LOC_Os10g22380 // LOC_Os05g48510 // LOC_Os03g38980 // LOC_Os12g25710 // LOC_Os10g26130
GO:0016875	F	ligase activity, forming carbon-oxygen bonds	6	255	66	24075	0.00011	0.0032	// LOC_Os07g47860 // LOC_Os10g22380 // LOC_Os05g48510 // LOC_Os03g38980 // LOC_Os12g25710 // LOC_Os10g26130
GO:0003702	F	RNA polymerase II transcription factor activity	5	255	43	24075	0.00014	0.0038	// LOC_Os10g10990 // LOC_Os08g37480 // LOC_Os03g45410 // LOC_Os06g11370 // LOC_Os04g56640
GO:0044425	C	membrane part	23	255	1007	24075	0.00056	0.0044	// LOC_Os04g56520 // LOC_Os02g46510 // LOC_Os01g32880 // LOC_Os06g51510 // LOC_Os06g09850 // LOC_Os01g48980 // LOC_Os01g74180 // LOC_Os10g37690 // LOC_Os03g49180 // LOC_Os03g02270 // LOC_Os05g45310 // LOC_Os03g12710 // LOC_Os04g52270 // LOC_Os02g50210 // LOC_Os12g07670 // LOC_Os02g02530 // LOC_Os10g06540 // LOC_Os03g26090 // LOC_Os08g06470 // LOC_Os11g01380 // LOC_Os11g07280 // LOC_Os05g24601 // …
GO:0051169	P	nuclear transport	5	255	48	24075	0.00023	0.0044	// LOC_Os03g60870 // LOC_Os05g49890 // LOC_Os01g14950 // LOC_Os05g38630 // LOC_Os07g31370
GO:0006913	P	nucleocytoplasmic transport	5	255	48	24075	0.00023	0.0044	// LOC_Os03g60870 // LOC_Os05g49890 // LOC_Os01g14950 // LOC_Os05g38630 // LOC_Os07g31370
GO:0008135	F	translation factor activity, nucleic acid binding	6	255	75	24075	0.00021	0.0051	// LOC_Os02g01110 // LOC_Os03g18510 // LOC_Os09g15770 // LOC_Os03g08450 // LOC_Os01g73880 // LOC_Os03g21550
GO:0016020	C	membrane	38	255	2115	24075	0.001	0.0074	// LOC_Os04g56520 // LOC_Os02g46510 // LOC_Os03g59590 // LOC_Os01g32880 // LOC_Os06g51510 // LOC_Os06g09930 // LOC_Os06g09850 // LOC_Os03g17990 // LOC_Os01g48980 // LOC_Os11g28300 // LOC_Os01g74180 // LOC_Os10g37690 // LOC_Os03g49180 // LOC_Os03g02270 // LOC_Os05g45310 // LOC_Os03g12710 // LOC_Os07g15880 // LOC_Os04g52270 // LOC_Os02g50210 // LOC_Os12g07670 // LOC_Os02g02530 // LOC_Os05g48020 // …
GO:0031967	C	organelle envelope	7	255	142	24075	0.001	0.0074	// LOC_Os03g02270 // LOC_Os03g59590 // LOC_Os02g29400 // LOC_Os03g04460 // LOC_Os11g03710 // LOC_Os03g61019 // LOC_Os01g14950
GO:0043231	C	intracellular membrane-bounded organelle	40	255	2296	24075	0.0013	0.0092	// LOC_Os04g56520 // LOC_Os07g05610 // LOC_Os08g01660 // LOC_Os05g51850 // LOC_Os03g59590 // LOC_Os12g30020 // LOC_Os06g51510 // LOC_Os09g23730 // LOC_Os09g29930 // LOC_Os06g45670 // LOC_Os12g41920 // LOC_Os10g10990 // LOC_Os03g26090 // LOC_Os01g74180 // LOC_Os03g02270 // LOC_Os09g13740 // LOC_Os07g43060 // LOC_Os04g52270 // LOC_Os02g50210 // LOC_Os09g32090 // LOC_Os01g48980 // LOC_Os01g13030 // …
GO:0043227	C	membrane-bounded organelle	40	255	2319	24075	0.0016	0.011	// LOC_Os04g56520 // LOC_Os07g05610 // LOC_Os08g01660 // LOC_Os05g51850 // LOC_Os03g59590 // LOC_Os12g30020 // LOC_Os06g51510 // LOC_Os09g23730 // LOC_Os09g29930 // LOC_Os06g45670 // LOC_Os12g41920 // LOC_Os10g10990 // LOC_Os03g26090 // LOC_Os01g74180 // LOC_Os03g02270 // LOC_Os09g13740 // LOC_Os07g43060 // LOC_Os04g52270 // LOC_Os02g50210 // LOC_Os09g32090 // LOC_Os01g48980 // LOC_Os01g13030 // …
GO:0031974	C	membrane-enclosed lumen	5	255	80	24075	0.002	0.013	// LOC_Os03g61019 // LOC_Os08g37480 // LOC_Os04g56640 // LOC_Os06g11370 // LOC_Os11g03710
GO:0005739	C	mitochondrion	7	255	162	24075	0.0021	0.013	// LOC_Os03g02270 // LOC_Os02g29400 // LOC_Os03g59590 // LOC_Os03g04460 // LOC_Os06g45670 // LOC_Os11g03710 // LOC_Os03g61019
GO:0031975	C	envelope	7	255	167	24075	0.0025	0.014	// LOC_Os03g02270 // LOC_Os03g59590 // LOC_Os02g29400 // LOC_Os03g04460 // LOC_Os11g03710 // LOC_Os03g61019 // LOC_Os01g14950
GO:0043232	C	intracellular non-membrane-bounded organelle	28	255	1494	24075	0.0028	0.015	// LOC_Os07g47780 // LOC_Os09g23730 // LOC_Os12g41920 // LOC_Os02g21660 // LOC_Os01g10820 // LOC_Os08g10608 // LOC_Os01g54870 // LOC_Os09g32532 // LOC_Os05g51850 // LOC_Os03g58204 // LOC_Os11g24610 // LOC_Os02g43590 // LOC_Os03g59310 // LOC_Os06g02510 // LOC_Os12g04160 // LOC_Os10g32870 // LOC_Os01g46580 // LOC_Os08g44450 // LOC_Os07g47710 // LOC_Os01g15260 // LOC_Os11g03400 // LOC_Os12g42180 // …
GO:0005740	C	mitochondrial envelope	6	255	127	24075	0.0028	0.015	// LOC_Os03g02270 // LOC_Os02g29400 // LOC_Os03g59590 // LOC_Os03g04460 // LOC_Os11g03710 // LOC_Os03g61019
GO:0043228	C	non-membrane-bounded organelle	28	255	1494	24075	0.0028	0.015	// LOC_Os07g47780 // LOC_Os09g23730 // LOC_Os12g41920 // LOC_Os02g21660 // LOC_Os01g10820 // LOC_Os08g10608 // LOC_Os01g54870 // LOC_Os09g32532 // LOC_Os05g51850 // LOC_Os03g58204 // LOC_Os11g24610 // LOC_Os02g43590 // LOC_Os03g59310 // LOC_Os06g02510 // LOC_Os12g04160 // LOC_Os10g32870 // LOC_Os01g46580 // LOC_Os08g44450 // LOC_Os07g47710 // LOC_Os01g15260 // LOC_Os11g03400 // LOC_Os12g42180 // …
GO:0005515	F	protein binding	43	255	2460	24075	0.00081	0.018	// LOC_Os05g01600 // LOC_Os05g38630 // LOC_Os02g46510 // LOC_Os03g60870 // LOC_Os08g33440 // LOC_Os01g32880 // LOC_Os02g22780 // LOC_Os09g21770 // LOC_Os05g05700 // LOC_Os01g17260 // LOC_Os02g43930 // LOC_Os04g33030 // LOC_Os03g02270 // LOC_Os01g74180 // LOC_Os07g12910 // LOC_Os03g12710 // LOC_Os05g34050 // LOC_Os04g52270 // LOC_Os01g50340 // LOC_Os02g30620 // LOC_Os01g36860 // LOC_Os05g48020 // …
GO:0023060	P	signal transmission	10	255	279	24075	0.001	0.018	// LOC_Os03g49500 // LOC_Os06g08440 // LOC_Os05g38630 // LOC_Os03g60870 // LOC_Os03g59590 // LOC_Os05g49890 // LOC_Os03g59740 // LOC_Os02g02840 // LOC_Os08g15040 // LOC_Os07g31370
GO:0023046	P	signaling process	10	255	279	24075	0.001	0.018	// LOC_Os03g49500 // LOC_Os06g08440 // LOC_Os05g38630 // LOC_Os03g60870 // LOC_Os03g59590 // LOC_Os05g49890 // LOC_Os03g59740 // LOC_Os02g02840 // LOC_Os08g15040 // LOC_Os07g31370
GO:0044429	C	mitochondrial part	6	255	139	24075	0.0043	0.022	// LOC_Os03g02270 // LOC_Os02g29400 // LOC_Os03g59590 // LOC_Os03g04460 // LOC_Os11g03710 // LOC_Os03g61019
GO:0007165	P	signal transduction	9	255	240	24075	0.0013	0.023	// LOC_Os03g49500 // LOC_Os05g38630 // LOC_Os03g60870 // LOC_Os03g59590 // LOC_Os05g49890 // LOC_Os03g59740 // LOC_Os02g02840 // LOC_Os08g15040 // LOC_Os07g31370
GO:0008026	F	ATP-dependent helicase activity	6	255	107	24075	0.0012	0.024	// LOC_Os03g36930 // LOC_Os03g46610 // LOC_Os07g20580 // LOC_Os06g48750 // LOC_Os12g05230 // LOC_Os01g36860
GO:0070035	F	purine NTP-dependent helicase activity	6	255	107	24075	0.0012	0.024	// LOC_Os03g36930 // LOC_Os03g46610 // LOC_Os07g20580 // LOC_Os06g48750 // LOC_Os12g05230 // LOC_Os01g36860
GO:0044257	P	cellular protein catabolic process	7	255	153	24075	0.0015	0.025	// LOC_Os05g09490 // LOC_Os02g08370 // LOC_Os01g59600 // LOC_Os02g57630 // LOC_Os03g26970 // LOC_Os05g05700 // LOC_Os11g40140
GO:0051603	P	proteolysis involved in cellular protein catabolic process	7	255	153	24075	0.0015	0.025	// LOC_Os05g09490 // LOC_Os02g08370 // LOC_Os01g59600 // LOC_Os02g57630 // LOC_Os03g26970 // LOC_Os05g05700 // LOC_Os11g40140
GO:0000166	F	nucleotide binding	60	255	3874	24075	0.0014	0.026	// LOC_Os05g01600 // LOC_Os10g33230 // LOC_Os10g42950 // LOC_Os04g54440 // LOC_Os03g60870 // LOC_Os01g69130 // LOC_Os03g59590 // LOC_Os10g26130 // LOC_Os02g22780 // LOC_Os05g32600 // LOC_Os02g48290 // LOC_Os01g54100 // LOC_Os02g54770 // LOC_Os02g43930 // LOC_Os01g06290 // LOC_Os05g38630 // LOC_Os07g47860 // LOC_Os03g01850 // LOC_Os04g53440 // LOC_Os03g38980 // LOC_Os06g05250 // LOC_Os06g48750 // …
GO:0006399	P	tRNA metabolic process	6	255	114	24075	0.0017	0.027	// LOC_Os07g47860 // LOC_Os10g22380 // LOC_Os05g48510 // LOC_Os03g38980 // LOC_Os12g25710 // LOC_Os10g26130
GO:0065007	P	biological regulation	37	255	2125	24075	0.0021	0.032	// LOC_Os05g38630 // LOC_Os03g60870 // LOC_Os05g51850 // LOC_Os03g59590 // LOC_Os05g34050 // LOC_Os09g23730 // LOC_Os10g10990 // LOC_Os12g41920 // LOC_Os09g29930 // LOC_Os08g43640 // LOC_Os01g17260 // LOC_Os07g42395 // LOC_Os07g42400 // LOC_Os05g45310 // LOC_Os07g43060 // LOC_Os08g37480 // LOC_Os01g62410 // LOC_Os03g59740 // LOC_Os02g02840 // LOC_Os03g49500 // LOC_Os06g08440 // LOC_Os07g31370 // …
GO:0051082	F	unfolded protein binding	6	255	117	24075	0.0019	0.033	// LOC_Os03g43020 // LOC_Os02g22780 // LOC_Os06g34690 // LOC_Os02g30620 // LOC_Os02g43930 // LOC_Os02g26440
GO:0065003	P	macromolecular complex assembly	7	255	169	24075	0.0026	0.04	// LOC_Os03g45410 // LOC_Os05g51850 // LOC_Os09g23730 // LOC_Os05g46230 // LOC_Os12g41920 // LOC_Os01g46580 // LOC_Os10g10990
GO:0022607	P	cellular component assembly	7	255	172	24075	0.0029	0.041	// LOC_Os03g45410 // LOC_Os05g51850 // LOC_Os09g23730 // LOC_Os05g46230 // LOC_Os12g41920 // LOC_Os01g46580 // LOC_Os10g10990
GO:0009057	P	macromolecule catabolic process	10	255	322	24075	0.0028	0.041	// LOC_Os05g09490 // LOC_Os02g08370 // LOC_Os01g59600 // LOC_Os09g37000 // LOC_Os02g57630 // LOC_Os03g26970 // LOC_Os05g05700 // LOC_Os11g40140 // LOC_Os08g43640 // LOC_Os06g09290
