# Supplementary material for: Identification of Salt-Sensitive and Salt-Tolerant Genes through Weighted Gene Co-Expression Networks across Multiple Datasets: A Centralization and Differential Correlation Analysis
Source: Genes (Basel). 2024 Feb 28;15(3):316. doi: 10.3390/genes15030316 (PMC10970189; doi:10.3390/genes15030316)
Supplement: Supplementary file 1 [file genes-15-00316-s001.zip › Supplementary/Table S3.xlsx]

## Sheet: High-closeness salt-sensitive
gene	function	closeness_sensitive
LOC_Os04g52450	aminotransferase, putative, expressed	1
LOC_Os03g19760	HAD-superfamily hydrolase, subfamily IA, variant 3 containing protein, expressed	0.9375
LOC_Os07g37240	chlorophyll A-B binding protein, putative, expressed	0.9
LOC_Os08g40160	thylakoid lumen protein, chloroplast precursor, putative, expressed	0.9
LOC_Os01g67120	rhodanese-like domain containing protein, putative, expressed	0.882353
LOC_Os08g33820	chlorophyll A-B binding protein, putative, expressed	0.882353
LOC_Os07g05820	hydroxyacid oxidase 1, putative, expressed	0.882353
LOC_Os06g21590	chlorophyll A-B binding protein, putative, expressed	0.873786
LOC_Os07g32880	ATP synthase gamma chain, putative, expressed	0.865385
LOC_Os03g03720	glyceraldehyde-3-phosphate dehydrogenase, putative, expressed	0.865385
LOC_Os02g36570	ABC1 family domain containing protein, putative, expressed	0.849057
LOC_Os03g07300	ribulose-phosphate 3-epimerase, chloroplast precursor, putative, expressed	0.841121
LOC_Os07g37550	chlorophyll A-B binding protein, putative, expressed	0.841121
LOC_Os03g52170	4-hydroxy-3-methylbut-2-enyl diphosphate reductase, putative, expressed	0.825688
LOC_Os03g23980	NAD dependent epimerase/dehydratase family protein, putative, expressed	0.825688
LOC_Os06g13660	alanyl-tRNA synthetase, putative, expressed	0.818182
LOC_Os06g50154	translocon-associated protein subunit alpha precursor, putative, expressed	0.806103
LOC_Os03g49500	ethylene receptor, putative, expressed	0.796409
LOC_Os03g53960	transcriptional adaptor, putative, expressed	0.795601
LOC_Os07g31370	ras-related protein, putative, expressed	0.790917
LOC_Os11g13890	chlorophyll A-B binding protein, putative, expressed	0.789474
LOC_Os12g07190	CBS domain-containing protein, putative, expressed	0.789474
LOC_Os01g40340	SIT4 phosphatase-associated protein domain containing protein, expressed	0.789191
LOC_Os12g07670	transmembrane 9 superfamily member, putative, expressed	0.788529
LOC_Os08g41300	60S ribosomal protein L32, putative, expressed	0.787341
LOC_Os02g51770	TLD family protein, putative, expressed	0.786156
LOC_Os02g02990	translation initiation factor eIF3 subunit, putative, expressed	0.785499
LOC_Os04g53690	expressed protein	0.784713
LOC_Os03g53310	emp24/gp25L/p24 family protein, putative, expressed	0.784451
LOC_Os05g05700	cullin, putative, expressed	0.783536
LOC_Os11g07020	fructose-bisphospate aldolase isozyme, putative, expressed	0.782609
LOC_Os07g01760	aminotransferase, classes I and II, domain containing protein, expressed	0.782609
LOC_Os01g69950	ribosomal protein L27, putative, expressed	0.782609
LOC_Os07g12150	acyl carrier protein, putative, expressed	0.782493
LOC_Os03g56300	4Fe-4S binding domain containing protein, expressed	0.780156
LOC_Os03g25980	polypyrimidine tract-binding protein, putative, expressed	0.780027
LOC_Os02g21250	clathrin adaptor complex small chain domain containing protein, expressed	0.778477
LOC_Os07g07540	SHOOT1 protein, putative, expressed	0.775862
LOC_Os03g56280	lactate/malate dehydrogenase, putative, expressed	0.775862
LOC_Os04g41340	4-nitrophenylphosphatase, putative, expressed	0.775862
LOC_Os01g59600	peptidase, T1 family, putative, expressed	0.775012
LOC_Os12g18880	mago nashi, putative, expressed	0.774885
LOC_Os11g37510	ribosomal protein L4, putative, expressed	0.774757
LOC_Os05g46230	NAP domain containing protein, putative, expressed	0.773992
LOC_Os03g57100	endoplasmic reticulum-Golgi intermediate compartment protein 3, putative, expressed	0.773101
LOC_Os07g42400	transposon protein, putative, unclassified, expressed	0.772466
LOC_Os03g53700	PHD-finger domain containing protein, putative, expressed	0.770315
LOC_Os09g32430	oxidoreductase, putative, expressed	0.769306
LOC_Os03g20700	magnesium-chelatase, putative, expressed	0.769231
LOC_Os03g45410	TATA-binding protein, putative, expressed	0.76918
LOC_Os02g43830	3-isopropylmalate dehydratase small subunit 2, putative, expressed	0.768803
LOC_Os05g18770	Sad1 / UNC-like C-terminal domain containing protein, putative, expressed	0.768677
LOC_Os02g07880	DNA binding protein, putative, expressed	0.768552
LOC_Os03g04460	outer mitochondrial membrane porin, putative, expressed	0.766672
LOC_Os04g02820	elongation factor, putative, expressed	0.765673
LOC_Os09g39550	expressed protein	0.765424
LOC_Os03g60460	aminopeptidase, putative, expressed	0.764926
LOC_Os01g14860	CGMC_GSK.1 - CGMC includes CDA, MAPK, GSK3, and CLKC kinases, expressed	0.763932
LOC_Os05g09490	peptidase, T1 family, putative, expressed	0.763684
LOC_Os05g23260	OsSigP4 - Putative Type I Signal Peptidase homologue; employs a putative Ser/His catalytic dyad, expressed	0.76294
LOC_Os12g23180	3-beta hydroxysteroid dehydrogenase/isomerase family protein, putative, expressed	0.762712
LOC_Os03g16050	fructose-1,6-bisphosphatase, putative, expressed	0.762712
LOC_Os06g01850	ferredoxin--NADP reductase, chloroplast precursor, putative, expressed	0.762712
LOC_Os04g14654	Sec1 family transport protein, putative, expressed	0.761334
LOC_Os02g39550	calcium-binding mitochondrial protein anon-60Da, putative, expressed	0.761088
LOC_Os01g51220	transport protein particle component, Bet3, domain containing protein, expressed	0.760965
LOC_Os09g20590	CD2-binding protein-related, putative, expressed	0.757776
LOC_Os07g11060	expressed protein	0.757776
LOC_Os04g51300	peroxidase precursor, putative, expressed	0.756303
LOC_Os01g10820	ribosomal protein L5, putative, expressed	0.755827
LOC_Os08g43060	expressed protein	0.755099
LOC_Os03g21550	eukaryotic translation initiation factor 2 subunit beta, putative, expressed	0.754735
LOC_Os07g10600	cycloartenol-C-24-methyltransferase 1, putative, expressed	0.754614
LOC_Os02g44690	HSPC171 protein, putative, expressed	0.753767
LOC_Os11g40140	peptidase, T1 family, putative, expressed	0.753405
LOC_Os07g14280	WD domain, G-beta repeat domain containing protein, expressed	0.753284
LOC_Os05g22970	glyoxalase family protein, putative, expressed	0.752802
LOC_Os01g72890	transposon protein, putative, CACTA, En/Spm sub-class, expressed	0.751719
LOC_Os08g06020	MSP domain containing protein, expressed	0.751358
LOC_Os06g51510	expressed protein	0.751118
LOC_Os06g44370	WD domain, G-beta repeat domain containing protein, expressed	0.750519

## Sheet: High-closeness salt-tolerant
gene	function	closeness_tolerant
LOC_Os01g67120	rhodanese-like domain containing protein, putative, expressed	0.915789
LOC_Os03g19760	HAD-superfamily hydrolase, subfamily IA, variant 3 containing protein, expressed	0.90625
LOC_Os07g32880	ATP synthase gamma chain, putative, expressed	0.887755
LOC_Os07g07540	SHOOT1 protein, putative, expressed	0.887755
LOC_Os08g43060	expressed protein	0.885178
LOC_Os03g53960	transcriptional adaptor, putative, expressed	0.877175
LOC_Os12g18880	mago nashi, putative, expressed	0.863041
LOC_Os12g07670	transmembrane 9 superfamily member, putative, expressed	0.86073
LOC_Os06g05150	expressed protein	0.857715
LOC_Os02g45480	nucleic acid binding protein, putative, expressed	0.854721
LOC_Os03g21550	eukaryotic translation initiation factor 2 subunit beta, putative, expressed	0.845029
LOC_Os03g45410	TATA-binding protein, putative, expressed	0.84489
LOC_Os08g33820	chlorophyll A-B binding protein, putative, expressed	0.84466
LOC_Os11g07020	fructose-bisphospate aldolase isozyme, putative, expressed	0.84466
LOC_Os03g57100	endoplasmic reticulum-Golgi intermediate compartment protein 3, putative, expressed	0.841985
LOC_Os04g35920	nonsense-mediated decay UPF3, putative, expressed	0.836234
LOC_Os05g46230	NAP domain containing protein, putative, expressed	0.834063
LOC_Os02g21250	clathrin adaptor complex small chain domain containing protein, expressed	0.832173
LOC_Os03g03720	glyceraldehyde-3-phosphate dehydrogenase, putative, expressed	0.828571
LOC_Os02g35640	SFT2, putative, expressed	0.828553
LOC_Os02g08370	ubiquitin carboxyl-terminal hydrolase, family 1, putative, expressed	0.82629
LOC_Os05g48020	SNARE domain containing protein, putative, expressed	0.825494
LOC_Os06g50154	translocon-associated protein subunit alpha precursor, putative, expressed	0.822852
LOC_Os05g18770	Sad1 / UNC-like C-terminal domain containing protein, putative, expressed	0.822588
LOC_Os03g20520	endoplasmic reticulum-Golgi intermediate compartment protein 3, putative, expressed	0.821668
LOC_Os05g48240	dynamin family protein, putative, expressed	0.820357
LOC_Os04g14654	Sec1 family transport protein, putative, expressed	0.819051
LOC_Os02g12580	OsPP2Ac-3 - Phosphatase 2A isoform 3 belonging to family 1, expressed	0.818529
LOC_Os12g30020	cyclin-T1-4, putative, expressed	0.818269
LOC_Os02g42550	expressed protein	0.818138
LOC_Os09g15770	CPuORF13 - conserved peptide uORF-containing transcript, expressed	0.817488
LOC_Os01g69130	dynamin family protein, putative, expressed	0.81632
LOC_Os02g02350	OsFBK2 - F-box domain and kelch repeat containing protein, expressed	0.814897
LOC_Os07g05820	hydroxyacid oxidase 1, putative, expressed	0.813084
LOC_Os07g43060	transcription elongation factor SPT4 homolog 1, putative, expressed	0.812579
LOC_Os04g36700	proteasome subunit, putative, expressed	0.809381
LOC_Os01g19450	ATP-citrate synthase subunit 1, putative, expressed	0.808745
LOC_Os06g42430	expressed protein	0.808745
LOC_Os02g39550	calcium-binding mitochondrial protein anon-60Da, putative, expressed	0.806462
LOC_Os01g15260	dynein light chain type 1 domain containing protein, expressed	0.806462
LOC_Os03g18420	CHCH domain containing protein, expressed	0.80583
LOC_Os03g46650	WD domain, G-beta repeat domain containing protein, expressed	0.80583
LOC_Os09g10930	gamma response I protein, putative, expressed	0.805073
LOC_Os07g31370	ras-related protein, putative, expressed	0.803814
LOC_Os10g36470	peptidase, M24 family protein, putative, expressed	0.803563
LOC_Os01g71230	nascent polypeptide-associated complex subunit alpha-like protein 3, putative, expressed	0.803061
LOC_Os03g11720	glycosyl hydrolase, family 31, putative, expressed	0.802685
LOC_Os09g36670	peptidyl-prolyl cis-trans isomerase, putative, expressed	0.802434
LOC_Os01g72890	transposon protein, putative, CACTA, En/Spm sub-class, expressed	0.800685
LOC_Os09g36920	la domain containing protein, putative, expressed	0.800685
LOC_Os08g31470	peptidase, trypsin-like serine and cysteine proteases, putative, expressed	0.798323
LOC_Os03g07300	ribulose-phosphate 3-epimerase, chloroplast precursor, putative, expressed	0.798165
LOC_Os08g08040	LSM domain containing protein, expressed	0.797952
LOC_Os10g31790	ubiquitin family protein, putative, expressed	0.797952
LOC_Os12g32992	expressed protein	0.797333
LOC_Os01g66960	selenoprotein precursor, putative, expressed	0.796962
LOC_Os09g13740	SET domain containing protein, expressed	0.796715
LOC_Os03g63670	expressed protein	0.796715
LOC_Os01g17260	transcription factor, putative, expressed	0.796592
LOC_Os02g30620	dnaJ domain containing protein, expressed	0.794254
LOC_Os02g54090	expressed protein	0.793641
LOC_Os01g16670	BSD domain-containing protein, putative, expressed	0.793641
LOC_Os08g15040	ADP-ribosylation factor, putative, expressed	0.793519
LOC_Os05g23260	OsSigP4 - Putative Type I Signal Peptidase homologue; employs a putative Ser/His catalytic dyad, expressed	0.793396
LOC_Os07g38100	HVA22, putative, expressed	0.791442
LOC_Os04g51300	peroxidase precursor, putative, expressed	0.790909
LOC_Os03g18510	expressed protein	0.789498
LOC_Os09g39550	expressed protein	0.789134
LOC_Os06g48750	DEAD-box ATP-dependent RNA helicase, putative, expressed	0.787322
LOC_Os04g02830	expressed protein	0.787201
LOC_Os07g42400	transposon protein, putative, unclassified, expressed	0.78672
LOC_Os07g42800	heat shock protein DnaJ, putative, expressed	0.786239
LOC_Os07g45350	zinc finger, RING-type, putative, expressed	0.785638
LOC_Os09g32090	methyl-binding domain protein MBD, putative, expressed	0.785518
LOC_Os01g59600	peptidase, T1 family, putative, expressed	0.784799
LOC_Os02g51700	expressed protein	0.784081
LOC_Os07g01760	aminotransferase, classes I and II, domain containing protein, expressed	0.783784
LOC_Os04g56400	glutamine synthetase, catalytic domain containing protein, expressed	0.783784
LOC_Os05g05700	cullin, putative, expressed	0.783125
LOC_Os05g28290	ranBP1 domain containing protein, expressed	0.782291
LOC_Os03g58960	DHHC zinc finger domain containing protein, expressed	0.778855
LOC_Os04g47410	DHHC zinc finger domain containing protein, expressed	0.778501
LOC_Os06g21580	expressed protein	0.778265
LOC_Os04g52270	coatomer subunit epsilon, putative, expressed	0.778148
LOC_Os05g49890	ras-related protein, putative, expressed	0.777677
LOC_Os08g39060	F-box protein At-B, putative, expressed	0.777677
LOC_Os09g20590	CD2-binding protein-related, putative, expressed	0.777559
LOC_Os01g32880	AP-3 complex subunit delta, putative, expressed	0.774281
LOC_Os07g01140	MBTB12 - Bric-a-Brac, Tramtrack, Broad Complex BTB domain with Meprin and TRAF Homology MATH domain, expressed	0.774281
LOC_Os04g56140	expressed protein	0.773233
LOC_Os02g02840	ras-related protein, putative, expressed	0.77242
LOC_Os03g04460	outer mitochondrial membrane porin, putative, expressed	0.771609
LOC_Os03g46480	ranBP1 domain containing protein, expressed	0.771609
LOC_Os11g24610	60S ribosomal protein L38, putative, expressed	0.771493
LOC_Os05g30870	protein kinase domain containing protein, expressed	0.771377
LOC_Os06g43680	palmitoyltransferase TIP1, putative, expressed	0.77103
LOC_Os04g04254	sterol 3-beta-glucosyltransferase, putative, expressed	0.770683
LOC_Os02g02990	translation initiation factor eIF3 subunit, putative, expressed	0.770222
LOC_Os01g52170	expressed protein	0.769912
LOC_Os06g09850	25.3 kDa vesicle transport protein, putative, expressed	0.769876
LOC_Os06g49480	peptidyl-prolyl cis-trans isomerase, putative, expressed	0.76976
LOC_Os10g41440	KH domain containing protein, putative, expressed	0.768151
LOC_Os01g48980	GPI transamidase component family protein, putative, expressed	0.768036
LOC_Os07g39780	SUMO-activating enzyme subunit 2, putative, expressed	0.768036
LOC_Os08g43640	26S proteasome non-ATPase regulatory subunit 3, putative, expressed	0.767692
LOC_Os08g07960	mitotic checkpoint protein, putative, expressed	0.766776
LOC_Os08g10608	ribosomal protein S17, putative, expressed	0.766547
LOC_Os04g39660	OsFBDUF22 - F-box and DUF domain containing protein, expressed	0.765862
LOC_Os02g44510	UDP-glucose glycoprotein glucosyltransferase 1 precursor, putative, expressed	0.76552
LOC_Os05g38630	ras-related protein, putative, expressed	0.765292
LOC_Os10g42950	cyclin-dependent kinase E-1, putative, expressed	0.763815
LOC_Os01g10820	ribosomal protein L5, putative, expressed	0.763701
LOC_Os03g52170	4-hydroxy-3-methylbut-2-enyl diphosphate reductase, putative, expressed	0.763158
LOC_Os03g59590	ATP/GTP/Ca++ binding protein, putative, expressed	0.763021
LOC_Os11g01600	macrophage migration inhibitory factor, putative, expressed	0.762795
LOC_Os08g39070	COP9 signalosome complex subunit 6a, putative, expressed	0.762682
LOC_Os07g12910	PHD finger protein, putative, expressed	0.762229
LOC_Os03g59740	ADP-ribosylation factor, putative, expressed	0.761101
LOC_Os06g45670	glycine cleavage system H protein, putative, expressed	0.760763
LOC_Os10g26130	phenylalanyl-tRNA synthetase, putative, expressed	0.760538
LOC_Os05g13950	eukaryotic translation initiation factor 3 subunit E-interacting protein, putative, expressed	0.759976
LOC_Os05g27950	DUF538 domain containing protein, putative, expressed	0.758855
LOC_Os08g44450	L1P family of ribosomal proteins domain containing protein, expressed	0.758183
LOC_Os04g56640	mediator of RNA polymerase II transcription subunit 7, putative, expressed	0.758072
LOC_Os06g44370	WD domain, G-beta repeat domain containing protein, expressed	0.75796
LOC_Os03g60870	ras-related protein, putative, expressed	0.757848
LOC_Os02g07880	DNA binding protein, putative, expressed	0.757179
LOC_Os07g42395	DNA-directed RNA polymerase II subunit RPB9, putative, expressed	0.756956
LOC_Os03g56280	lactate/malate dehydrogenase, putative, expressed	0.756522
LOC_Os10g42500	PAP fibrillin family domain containing protein, expressed	0.756522
LOC_Os06g31100	E1-BTB2 - Bric-a-Brac, Tramtrack, and Broad Complex domain with E1 subfamily conserved sequence, expressed	0.756399
LOC_Os07g34030	OsPDIL5-4 protein disulfide isomerase PDIL5-4, expressed	0.755954
LOC_Os04g28050	expressed protein	0.755732
LOC_Os10g11034	caffeine-induced death protein 1, putative, expressed	0.75551
LOC_Os03g26970	peptidase, T1 family, putative, expressed	0.754401
LOC_Os08g06470	transmembrane 9 superfamily member, putative, expressed	0.75418
LOC_Os06g11370	mediator of RNA polymerase II transcription subunit 6, putative, expressed	0.753407
LOC_Os03g57420	ML domain protein, putative, expressed	0.753407
LOC_Os01g42260	transcriptional corepressor LEUNIG, putative, expressed	0.753186
LOC_Os03g22950	acyl carrier protein, putative, expressed	0.752745
LOC_Os01g21180	translation machinery-associated protein 20, putative, expressed	0.752745
LOC_Os03g64110	WD domain, G-beta repeat domain containing protein, expressed	0.752745
LOC_Os02g22780	T-complex protein, putative, expressed	0.751864
LOC_Os04g39090	SAM domain containing protein, putative, expressed	0.751535
LOC_Os11g07280	coatomer subunit beta-1, putative, expressed	0.751535
LOC_Os11g03400	ribosomal protein, putative, expressed	0.751205
LOC_Os03g01210	uncharacterized Cys-rich domain containing protein, putative, expressed	0.751096
LOC_Os02g15220	bromodomain containing protein, expressed	0.750986
LOC_Os04g53690	expressed protein	0.750767
LOC_Os03g36930	DEAD-box ATP-dependent RNA helicase, putative, expressed	0.750767
LOC_Os04g41340	4-nitrophenylphosphatase, putative, expressed	0.75
LOC_Os05g33280	thylakoid lumen protein, putative, expressed	0.75
LOC_Os06g09930	G protein coupled receptor, putative, expressed	0.75
