# Supplementary material for: Identification of Salt-Sensitive and Salt-Tolerant Genes through Weighted Gene Co-Expression Networks across Multiple Datasets: A Centralization and Differential Correlation Analysis
Source: Genes (Basel). 2024 Feb 28;15(3):316. doi: 10.3390/genes15030316 (PMC10970189; doi:10.3390/genes15030316)
Supplement: Supplementary file 1 [file genes-15-00316-s001.zip › Supplementary/Table S4.xlsx]

## Sheet: GO high-closeness salt-sensitiv
GO_acc	term_type	Term	queryitem	querytotal	bgitem	bgtotal	pvalue	FDR	entries
GO:0009765	P	photosynthesis, light harvesting	5	64	16	24075	2.2e-09	3.4e-07	// LOC_Os06g21590 // LOC_Os07g37240 // LOC_Os08g33820 // LOC_Os11g13890 // LOC_Os07g37550
GO:0006091	P	generation of precursor metabolites and energy	8	64	243	24075	3.3e-07	1.7e-05	// LOC_Os06g21590 // LOC_Os11g13890 // LOC_Os07g37240 // LOC_Os08g33820 // LOC_Os03g56280 // LOC_Os11g07020 // LOC_Os07g32880 // LOC_Os07g37550
GO:0019684	P	photosynthesis, light reaction	5	64	47	24075	2.6e-07	1.7e-05	// LOC_Os06g21590 // LOC_Os07g37240 // LOC_Os08g33820 // LOC_Os11g13890 // LOC_Os07g37550
GO:0015979	P	photosynthesis	6	64	115	24075	8.3e-07	3.2e-05	// LOC_Os06g21590 // LOC_Os11g13890 // LOC_Os07g37240 // LOC_Os08g33820 // LOC_Os08g40160 // LOC_Os07g37550
GO:0005623	C	cell	32	64	5945	24075	1.1e-05	0.00017	// LOC_Os05g09490 // LOC_Os03g49500 // LOC_Os06g51510 // LOC_Os03g53310 // LOC_Os05g05700 // LOC_Os01g69950 // LOC_Os12g18880 // LOC_Os06g01850 // LOC_Os11g13890 // LOC_Os02g43830 // LOC_Os03g56300 // LOC_Os11g37510 // LOC_Os12g07670 // LOC_Os09g32430 // LOC_Os02g07880 // LOC_Os07g37550 // LOC_Os06g21590 // LOC_Os07g31370 // LOC_Os06g13660 // LOC_Os07g37240 // LOC_Os05g23260 // LOC_Os03g04460 // …
GO:0016020	C	membrane	18	64	2115	24075	6.9e-06	0.00017	// LOC_Os03g49500 // LOC_Os08g40160 // LOC_Os11g13890 // LOC_Os06g21590 // LOC_Os05g23260 // LOC_Os07g37240 // LOC_Os03g56300 // LOC_Os07g37550 // LOC_Os06g51510 // LOC_Os03g53310 // LOC_Os03g04460 // LOC_Os12g07670 // LOC_Os08g33820 // LOC_Os06g01850 // LOC_Os03g19760 // LOC_Os02g07880 // LOC_Os07g32880 // LOC_Os09g32430
GO:0044464	C	cell part	32	64	5945	24075	1.1e-05	0.00017	// LOC_Os05g09490 // LOC_Os03g49500 // LOC_Os06g51510 // LOC_Os03g53310 // LOC_Os05g05700 // LOC_Os01g69950 // LOC_Os12g18880 // LOC_Os06g01850 // LOC_Os11g13890 // LOC_Os02g43830 // LOC_Os03g56300 // LOC_Os11g37510 // LOC_Os12g07670 // LOC_Os09g32430 // LOC_Os02g07880 // LOC_Os07g37550 // LOC_Os06g21590 // LOC_Os07g31370 // LOC_Os06g13660 // LOC_Os07g37240 // LOC_Os05g23260 // LOC_Os03g04460 // …
GO:0032991	C	macromolecular complex	12	64	1207	24075	7.5e-05	0.00085	// LOC_Os05g09490 // LOC_Os02g43830 // LOC_Os01g59600 // LOC_Os01g10820 // LOC_Os06g51510 // LOC_Os08g41300 // LOC_Os11g37510 // LOC_Os05g05700 // LOC_Os01g69950 // LOC_Os11g40140 // LOC_Os08g40160 // LOC_Os07g32880
GO:0044265	P	cellular macromolecule catabolic process	6	64	254	24075	6.6e-05	0.002	// LOC_Os05g09490 // LOC_Os01g59600 // LOC_Os11g07020 // LOC_Os05g05700 // LOC_Os11g40140 // LOC_Os03g56280
GO:0043234	C	protein complex	8	64	706	24075	0.00058	0.0053	// LOC_Os05g09490 // LOC_Os02g43830 // LOC_Os01g59600 // LOC_Os06g51510 // LOC_Os05g05700 // LOC_Os11g40140 // LOC_Os08g40160 // LOC_Os07g32880
GO:0009057	P	macromolecule catabolic process	6	64	322	24075	0.00023	0.006	// LOC_Os05g09490 // LOC_Os01g59600 // LOC_Os11g07020 // LOC_Os05g05700 // LOC_Os11g40140 // LOC_Os03g56280
GO:0044248	P	cellular catabolic process	6	64	337	24075	0.0003	0.0066	// LOC_Os05g09490 // LOC_Os01g59600 // LOC_Os11g07020 // LOC_Os05g05700 // LOC_Os11g40140 // LOC_Os03g56280
GO:0009056	P	catabolic process	6	64	433	24075	0.0011	0.021	// LOC_Os05g09490 // LOC_Os01g59600 // LOC_Os11g07020 // LOC_Os05g05700 // LOC_Os11g40140 // LOC_Os03g56280
GO:0019752	P	carboxylic acid metabolic process	6	64	473	24075	0.0017	0.022	// LOC_Os02g43830 // LOC_Os06g13660 // LOC_Os03g60460 // LOC_Os07g12150 // LOC_Os03g56280 // LOC_Os03g52170
GO:0044281	P	small molecule metabolic process	9	64	1034	24075	0.0016	0.022	// LOC_Os11g07020 // LOC_Os02g43830 // LOC_Os03g60460 // LOC_Os06g13660 // LOC_Os03g03720 // LOC_Os07g12150 // LOC_Os03g56280 // LOC_Os03g52170 // LOC_Os07g32880
GO:0043436	P	oxoacid metabolic process	6	64	473	24075	0.0017	0.022	// LOC_Os02g43830 // LOC_Os06g13660 // LOC_Os03g60460 // LOC_Os07g12150 // LOC_Os03g56280 // LOC_Os03g52170
GO:0042180	P	cellular ketone metabolic process	6	64	480	24075	0.0018	0.022	// LOC_Os02g43830 // LOC_Os06g13660 // LOC_Os03g60460 // LOC_Os07g12150 // LOC_Os03g56280 // LOC_Os03g52170
GO:0006082	P	organic acid metabolic process	6	64	474	24075	0.0017	0.022	// LOC_Os02g43830 // LOC_Os06g13660 // LOC_Os03g60460 // LOC_Os07g12150 // LOC_Os03g56280 // LOC_Os03g52170
GO:0044424	C	intracellular part	18	64	3529	24075	0.004	0.027	// LOC_Os05g09490 // LOC_Os02g43830 // LOC_Os01g59600 // LOC_Os06g13660 // LOC_Os03g04460 // LOC_Os01g10820 // LOC_Os06g51510 // LOC_Os07g32880 // LOC_Os08g41300 // LOC_Os11g37510 // LOC_Os05g05700 // LOC_Os01g69950 // LOC_Os11g40140 // LOC_Os12g18880 // LOC_Os05g46230 // LOC_Os08g40160 // LOC_Os06g01850 // LOC_Os06g50154
GO:0044444	C	cytoplasmic part	8	64	966	24075	0.0041	0.027	// LOC_Os02g43830 // LOC_Os06g51510 // LOC_Os08g41300 // LOC_Os03g04460 // LOC_Os11g37510 // LOC_Os06g50154 // LOC_Os01g69950 // LOC_Os01g10820
GO:0005737	C	cytoplasm	9	64	1263	24075	0.0061	0.035	// LOC_Os02g43830 // LOC_Os06g13660 // LOC_Os06g51510 // LOC_Os08g41300 // LOC_Os03g04460 // LOC_Os11g37510 // LOC_Os06g50154 // LOC_Os01g69950 // LOC_Os01g10820
GO:0048037	F	cofactor binding	7	64	543	24075	0.00062	0.039	// LOC_Os03g03720 // LOC_Os07g12150 // LOC_Os12g23180 // LOC_Os04g52450 // LOC_Os06g01850 // LOC_Os07g01760 // LOC_Os07g05820
GO:0005622	C	intracellular	19	64	4116	24075	0.0091	0.046	// LOC_Os05g09490 // LOC_Os02g43830 // LOC_Os07g31370 // LOC_Os06g13660 // LOC_Os03g04460 // LOC_Os01g10820 // LOC_Os06g51510 // LOC_Os07g32880 // LOC_Os08g41300 // LOC_Os11g37510 // LOC_Os05g05700 // LOC_Os01g69950 // LOC_Os11g40140 // LOC_Os12g18880 // LOC_Os01g59600 // LOC_Os05g46230 // LOC_Os08g40160 // LOC_Os06g01850 // LOC_Os06g50154
GO:0005198	F	structural molecule activity	6	64	462	24075	0.0015	0.047	// LOC_Os06g51510 // LOC_Os08g41300 // LOC_Os11g37510 // LOC_Os08g06020 // LOC_Os01g69950 // LOC_Os01g10820

## Sheet: GO high-closeness salt-tolerant
GO_acc	term_type	Term	queryitem	querytotal	bgitem	bgtotal	pvalue	FDR	entries
GO:0051649	P	establishment of localization in cell	14	109	299	24075	1.5e-10	2.5e-08	// LOC_Os11g07280 // LOC_Os05g38630 // LOC_Os03g60870 // LOC_Os03g59590 // LOC_Os01g32880 // LOC_Os05g28290 // LOC_Os04g14654 // LOC_Os03g46480 // LOC_Os07g31370 // LOC_Os05g49890 // LOC_Os03g59740 // LOC_Os05g48020 // LOC_Os08g15040 // LOC_Os04g52270
GO:0046907	P	intracellular transport	13	109	233	24075	8.9e-11	2.5e-08	// LOC_Os11g07280 // LOC_Os05g38630 // LOC_Os03g60870 // LOC_Os03g59590 // LOC_Os01g32880 // LOC_Os05g28290 // LOC_Os04g52270 // LOC_Os03g46480 // LOC_Os05g49890 // LOC_Os03g59740 // LOC_Os05g48020 // LOC_Os08g15040 // LOC_Os07g31370
GO:0051641	P	cellular localization	14	109	309	24075	2.2e-10	2.5e-08	// LOC_Os11g07280 // LOC_Os05g38630 // LOC_Os03g60870 // LOC_Os03g59590 // LOC_Os01g32880 // LOC_Os05g28290 // LOC_Os04g14654 // LOC_Os03g46480 // LOC_Os07g31370 // LOC_Os05g49890 // LOC_Os03g59740 // LOC_Os05g48020 // LOC_Os08g15040 // LOC_Os04g52270
GO:0005525	F	GTP binding	10	109	207	24075	5.4e-08	3e-06	// LOC_Os05g38630 // LOC_Os03g60870 // LOC_Os03g59590 // LOC_Os01g69130 // LOC_Os05g49890 // LOC_Os03g59740 // LOC_Os05g48240 // LOC_Os02g02840 // LOC_Os08g15040 // LOC_Os07g31370
GO:0019001	F	guanyl nucleotide binding	10	109	211	24075	6.4e-08	3e-06	// LOC_Os05g38630 // LOC_Os03g60870 // LOC_Os03g59590 // LOC_Os01g69130 // LOC_Os05g49890 // LOC_Os03g59740 // LOC_Os05g48240 // LOC_Os02g02840 // LOC_Os08g15040 // LOC_Os07g31370
GO:0032561	F	guanyl ribonucleotide binding	10	109	207	24075	5.4e-08	3e-06	// LOC_Os05g38630 // LOC_Os03g60870 // LOC_Os03g59590 // LOC_Os01g69130 // LOC_Os05g49890 // LOC_Os03g59740 // LOC_Os05g48240 // LOC_Os02g02840 // LOC_Os08g15040 // LOC_Os07g31370
GO:0007264	P	small GTPase mediated signal transduction	8	109	121	24075	1.3e-07	7.7e-06	// LOC_Os05g38630 // LOC_Os03g60870 // LOC_Os03g59590 // LOC_Os05g49890 // LOC_Os03g59740 // LOC_Os02g02840 // LOC_Os08g15040 // LOC_Os07g31370
GO:0045184	P	establishment of protein localization	11	109	294	24075	1.4e-07	7.7e-06	// LOC_Os11g07280 // LOC_Os05g38630 // LOC_Os03g60870 // LOC_Os03g59590 // LOC_Os01g32880 // LOC_Os05g49890 // LOC_Os03g59740 // LOC_Os05g48020 // LOC_Os02g02840 // LOC_Os08g15040 // LOC_Os07g31370
GO:0015031	P	protein transport	11	109	294	24075	1.4e-07	7.7e-06	// LOC_Os11g07280 // LOC_Os05g38630 // LOC_Os03g60870 // LOC_Os03g59590 // LOC_Os01g32880 // LOC_Os05g49890 // LOC_Os03g59740 // LOC_Os05g48020 // LOC_Os02g02840 // LOC_Os08g15040 // LOC_Os07g31370
GO:0008104	P	protein localization	11	109	307	24075	2.1e-07	1e-05	// LOC_Os11g07280 // LOC_Os05g38630 // LOC_Os03g60870 // LOC_Os03g59590 // LOC_Os01g32880 // LOC_Os05g49890 // LOC_Os03g59740 // LOC_Os05g48020 // LOC_Os02g02840 // LOC_Os08g15040 // LOC_Os07g31370
GO:0007242	P	intracellular signaling cascade	8	109	132	24075	2.4e-07	1e-05	// LOC_Os05g38630 // LOC_Os03g60870 // LOC_Os03g59590 // LOC_Os05g49890 // LOC_Os03g59740 // LOC_Os02g02840 // LOC_Os08g15040 // LOC_Os07g31370
GO:0070727	P	cellular macromolecule localization	9	109	207	24075	6e-07	1.9e-05	// LOC_Os11g07280 // LOC_Os05g38630 // LOC_Os03g60870 // LOC_Os01g32880 // LOC_Os05g49890 // LOC_Os03g59740 // LOC_Os05g48020 // LOC_Os08g15040 // LOC_Os07g31370
GO:0006886	P	intracellular protein transport	9	109	202	24075	5e-07	1.9e-05	// LOC_Os11g07280 // LOC_Os05g38630 // LOC_Os03g60870 // LOC_Os01g32880 // LOC_Os05g49890 // LOC_Os03g59740 // LOC_Os05g48020 // LOC_Os08g15040 // LOC_Os07g31370
GO:0034613	P	cellular protein localization	9	109	207	24075	6e-07	1.9e-05	// LOC_Os11g07280 // LOC_Os05g38630 // LOC_Os03g60870 // LOC_Os01g32880 // LOC_Os05g49890 // LOC_Os03g59740 // LOC_Os05g48020 // LOC_Os08g15040 // LOC_Os07g31370
GO:0005622	C	intracellular	40	109	4116	24075	8.4e-07	6.8e-05	// LOC_Os05g38630 // LOC_Os03g60870 // LOC_Os03g59590 // LOC_Os12g30020 // LOC_Os06g45670 // LOC_Os05g05700 // LOC_Os12g18880 // LOC_Os02g08370 // LOC_Os08g43640 // LOC_Os01g10820 // LOC_Os08g10608 // LOC_Os10g26130 // LOC_Os09g13740 // LOC_Os03g26970 // LOC_Os07g43060 // LOC_Os04g52270 // LOC_Os11g24610 // LOC_Os03g59740 // LOC_Os02g02840 // LOC_Os09g32090 // LOC_Os01g48980 // LOC_Os07g31370 // …
GO:0032991	C	macromolecular complex	19	109	1207	24075	2.2e-06	7e-05	// LOC_Os11g07280 // LOC_Os08g43640 // LOC_Os01g48980 // LOC_Os01g59600 // LOC_Os01g15260 // LOC_Os01g32880 // LOC_Os03g18510 // LOC_Os06g45670 // LOC_Os03g26970 // LOC_Os04g52270 // LOC_Os06g11370 // LOC_Os11g03400 // LOC_Os11g24610 // LOC_Os01g10820 // LOC_Os08g44450 // LOC_Os08g10608 // LOC_Os04g56640 // LOC_Os07g32880 // LOC_Os05g05700
GO:0044464	C	cell part	49	109	5945	24075	3.5e-06	7e-05	// LOC_Os05g38630 // LOC_Os03g60870 // LOC_Os03g59590 // LOC_Os12g30020 // LOC_Os06g45670 // LOC_Os05g05700 // LOC_Os06g09850 // LOC_Os12g18880 // LOC_Os02g08370 // LOC_Os08g43640 // LOC_Os01g10820 // LOC_Os08g10608 // LOC_Os10g26130 // LOC_Os09g13740 // LOC_Os07g43060 // LOC_Os04g52270 // LOC_Os12g07670 // LOC_Os11g24610 // LOC_Os03g59740 // LOC_Os02g07880 // LOC_Os02g02840 // LOC_Os09g32090 // …
GO:0005623	C	cell	49	109	5945	24075	3.5e-06	7e-05	// LOC_Os05g38630 // LOC_Os03g60870 // LOC_Os03g59590 // LOC_Os12g30020 // LOC_Os06g45670 // LOC_Os05g05700 // LOC_Os06g09850 // LOC_Os12g18880 // LOC_Os02g08370 // LOC_Os08g43640 // LOC_Os01g10820 // LOC_Os08g10608 // LOC_Os10g26130 // LOC_Os09g13740 // LOC_Os07g43060 // LOC_Os04g52270 // LOC_Os12g07670 // LOC_Os11g24610 // LOC_Os03g59740 // LOC_Os02g07880 // LOC_Os02g02840 // LOC_Os09g32090 // …
GO:0043234	C	protein complex	14	109	706	24075	4.5e-06	7.2e-05	// LOC_Os11g07280 // LOC_Os01g48980 // LOC_Os01g59600 // LOC_Os01g32880 // LOC_Os03g18510 // LOC_Os06g45670 // LOC_Os03g26970 // LOC_Os04g52270 // LOC_Os06g11370 // LOC_Os05g05700 // LOC_Os08g43640 // LOC_Os04g56640 // LOC_Os07g32880 // LOC_Os01g15260
GO:0033036	P	macromolecule localization	11	109	411	24075	3.3e-06	9.4e-05	// LOC_Os11g07280 // LOC_Os05g38630 // LOC_Os03g60870 // LOC_Os03g59590 // LOC_Os01g32880 // LOC_Os05g49890 // LOC_Os03g59740 // LOC_Os05g48020 // LOC_Os02g02840 // LOC_Os08g15040 // LOC_Os07g31370
GO:0007165	P	signal transduction	8	109	240	24075	1.7e-05	0.00044	// LOC_Os05g38630 // LOC_Os03g60870 // LOC_Os03g59590 // LOC_Os05g49890 // LOC_Os03g59740 // LOC_Os02g02840 // LOC_Os08g15040 // LOC_Os07g31370
GO:0044444	C	cytoplasmic part	15	109	966	24075	3.4e-05	0.00046	// LOC_Os11g07280 // LOC_Os06g50154 // LOC_Os11g03400 // LOC_Os01g48980 // LOC_Os01g32880 // LOC_Os03g59590 // LOC_Os03g18510 // LOC_Os08g44450 // LOC_Os04g52270 // LOC_Os03g04460 // LOC_Os06g45670 // LOC_Os11g24610 // LOC_Os10g42500 // LOC_Os01g10820 // LOC_Os08g10608
GO:0003924	F	GTPase activity	6	109	117	24075	2e-05	0.00071	// LOC_Os05g38630 // LOC_Os03g60870 // LOC_Os01g69130 // LOC_Os07g31370 // LOC_Os05g49890 // LOC_Os05g48240
GO:0006810	P	transport	20	109	1638	24075	4.7e-05	0.00096	// LOC_Os11g07280 // LOC_Os03g59590 // LOC_Os05g38630 // LOC_Os06g09850 // LOC_Os07g31370 // LOC_Os03g60870 // LOC_Os02g35640 // LOC_Os01g32880 // LOC_Os05g28290 // LOC_Os04g14654 // LOC_Os03g04460 // LOC_Os02g21250 // LOC_Os03g46480 // LOC_Os05g49890 // LOC_Os03g59740 // LOC_Os05g48020 // LOC_Os02g02840 // LOC_Os08g15040 // LOC_Os07g32880 // LOC_Os04g52270
GO:0023046	P	signaling process	8	109	279	24075	4.8e-05	0.00096	// LOC_Os05g38630 // LOC_Os03g60870 // LOC_Os03g59590 // LOC_Os05g49890 // LOC_Os03g59740 // LOC_Os02g02840 // LOC_Os08g15040 // LOC_Os07g31370
GO:0051234	P	establishment of localization	20	109	1638	24075	4.7e-05	0.00096	// LOC_Os11g07280 // LOC_Os03g59590 // LOC_Os05g38630 // LOC_Os06g09850 // LOC_Os07g31370 // LOC_Os03g60870 // LOC_Os02g35640 // LOC_Os01g32880 // LOC_Os05g28290 // LOC_Os04g14654 // LOC_Os03g04460 // LOC_Os02g21250 // LOC_Os03g46480 // LOC_Os05g49890 // LOC_Os03g59740 // LOC_Os05g48020 // LOC_Os02g02840 // LOC_Os08g15040 // LOC_Os07g32880 // LOC_Os04g52270
GO:0023060	P	signal transmission	8	109	279	24075	4.8e-05	0.00096	// LOC_Os05g38630 // LOC_Os03g60870 // LOC_Os03g59590 // LOC_Os05g49890 // LOC_Os03g59740 // LOC_Os02g02840 // LOC_Os08g15040 // LOC_Os07g31370
GO:0051179	P	localization	20	109	1651	24075	5.2e-05	0.00098	// LOC_Os11g07280 // LOC_Os03g59590 // LOC_Os05g38630 // LOC_Os06g09850 // LOC_Os07g31370 // LOC_Os03g60870 // LOC_Os02g35640 // LOC_Os01g32880 // LOC_Os05g28290 // LOC_Os04g14654 // LOC_Os03g04460 // LOC_Os02g21250 // LOC_Os03g46480 // LOC_Os05g49890 // LOC_Os03g59740 // LOC_Os05g48020 // LOC_Os02g02840 // LOC_Os08g15040 // LOC_Os07g32880 // LOC_Os04g52270
GO:0044424	C	intracellular part	31	109	3529	24075	0.00016	0.0019	// LOC_Os03g59590 // LOC_Os12g30020 // LOC_Os06g45670 // LOC_Os05g05700 // LOC_Os12g18880 // LOC_Os08g43640 // LOC_Os01g10820 // LOC_Os08g10608 // LOC_Os10g26130 // LOC_Os09g13740 // LOC_Os03g26970 // LOC_Os07g43060 // LOC_Os04g52270 // LOC_Os11g24610 // LOC_Os09g32090 // LOC_Os01g48980 // LOC_Os01g32880 // LOC_Os08g44450 // LOC_Os03g04460 // LOC_Os06g11370 // LOC_Os06g50154 // LOC_Os05g46230 // …
GO:0005737	C	cytoplasm	16	109	1263	24075	0.0002	0.002	// LOC_Os11g07280 // LOC_Os06g50154 // LOC_Os11g03400 // LOC_Os01g48980 // LOC_Os01g32880 // LOC_Os03g59590 // LOC_Os03g18510 // LOC_Os08g44450 // LOC_Os04g52270 // LOC_Os03g04460 // LOC_Os06g45670 // LOC_Os11g24610 // LOC_Os10g26130 // LOC_Os10g42500 // LOC_Os01g10820 // LOC_Os08g10608
GO:0023052	P	signaling	9	109	447	24075	0.00022	0.004	// LOC_Os05g38630 // LOC_Os03g60870 // LOC_Os03g59590 // LOC_Os06g09930 // LOC_Os05g49890 // LOC_Os03g59740 // LOC_Os02g02840 // LOC_Os08g15040 // LOC_Os07g31370
GO:0016192	P	vesicle-mediated transport	6	109	186	24075	0.00024	0.004	// LOC_Os11g07280 // LOC_Os02g35640 // LOC_Os01g32880 // LOC_Os04g14654 // LOC_Os06g09850 // LOC_Os04g52270
GO:0009057	P	macromolecule catabolic process	7	109	322	24075	0.00074	0.012	// LOC_Os11g07020 // LOC_Os02g08370 // LOC_Os01g59600 // LOC_Os03g26970 // LOC_Os05g05700 // LOC_Os03g56280 // LOC_Os08g43640
GO:0009056	P	catabolic process	8	109	433	24075	0.00088	0.013	// LOC_Os11g07020 // LOC_Os02g08370 // LOC_Os01g59600 // LOC_Os03g26970 // LOC_Os06g45670 // LOC_Os05g05700 // LOC_Os03g56280 // LOC_Os08g43640
GO:0044248	P	cellular catabolic process	7	109	337	24075	0.00096	0.014	// LOC_Os11g07020 // LOC_Os02g08370 // LOC_Os01g59600 // LOC_Os03g26970 // LOC_Os06g45670 // LOC_Os05g05700 // LOC_Os03g56280
GO:0044265	P	cellular macromolecule catabolic process	6	109	254	24075	0.0012	0.017	// LOC_Os11g07020 // LOC_Os02g08370 // LOC_Os01g59600 // LOC_Os03g26970 // LOC_Os05g05700 // LOC_Os03g56280
GO:0030163	P	protein catabolic process	5	109	184	24075	0.0017	0.022	// LOC_Os01g59600 // LOC_Os08g43640 // LOC_Os02g08370 // LOC_Os05g05700 // LOC_Os03g26970
GO:0006412	P	translation	9	109	595	24075	0.0017	0.022	// LOC_Os11g03400 // LOC_Os03g18510 // LOC_Os09g15770 // LOC_Os08g44450 // LOC_Os11g24610 // LOC_Os03g21550 // LOC_Os10g26130 // LOC_Os01g10820 // LOC_Os08g10608
GO:0050789	P	regulation of biological process	19	109	2027	24075	0.0019	0.024	// LOC_Os07g42395 // LOC_Os07g42400 // LOC_Os03g45410 // LOC_Os05g38630 // LOC_Os03g60870 // LOC_Os04g56640 // LOC_Os03g59590 // LOC_Os07g43060 // LOC_Os03g63670 // LOC_Os01g17260 // LOC_Os07g34030 // LOC_Os06g11370 // LOC_Os03g19760 // LOC_Os05g49890 // LOC_Os03g59740 // LOC_Os08g43640 // LOC_Os02g02840 // LOC_Os08g15040 // LOC_Os07g31370
GO:0043229	C	intracellular organelle	23	109	2859	24075	0.0044	0.032	// LOC_Os03g59590 // LOC_Os12g30020 // LOC_Os06g45670 // LOC_Os12g18880 // LOC_Os01g10820 // LOC_Os08g10608 // LOC_Os09g13740 // LOC_Os07g43060 // LOC_Os04g52270 // LOC_Os11g24610 // LOC_Os09g32090 // LOC_Os01g48980 // LOC_Os08g44450 // LOC_Os03g04460 // LOC_Os06g11370 // LOC_Os06g50154 // LOC_Os05g46230 // LOC_Os04g56640 // LOC_Os01g15260 // LOC_Os11g07280 // LOC_Os11g03400 // LOC_Os03g63670 // …
GO:0031090	C	organelle membrane	5	109	228	24075	0.0041	0.032	// LOC_Os04g52270 // LOC_Os11g07280 // LOC_Os03g59590 // LOC_Os01g48980 // LOC_Os03g04460
GO:0043226	C	organelle	23	109	2859	24075	0.0044	0.032	// LOC_Os03g59590 // LOC_Os12g30020 // LOC_Os06g45670 // LOC_Os12g18880 // LOC_Os01g10820 // LOC_Os08g10608 // LOC_Os09g13740 // LOC_Os07g43060 // LOC_Os04g52270 // LOC_Os11g24610 // LOC_Os09g32090 // LOC_Os01g48980 // LOC_Os08g44450 // LOC_Os03g04460 // LOC_Os06g11370 // LOC_Os06g50154 // LOC_Os05g46230 // LOC_Os04g56640 // LOC_Os01g15260 // LOC_Os11g07280 // LOC_Os11g03400 // LOC_Os03g63670 // …
GO:0050794	P	regulation of cellular process	18	109	1955	24075	0.0031	0.037	// LOC_Os07g42395 // LOC_Os07g42400 // LOC_Os03g45410 // LOC_Os05g38630 // LOC_Os03g60870 // LOC_Os04g56640 // LOC_Os03g59590 // LOC_Os07g43060 // LOC_Os03g63670 // LOC_Os01g17260 // LOC_Os07g34030 // LOC_Os06g11370 // LOC_Os03g19760 // LOC_Os05g49890 // LOC_Os03g59740 // LOC_Os02g02840 // LOC_Os08g15040 // LOC_Os07g31370
GO:0005198	F	structural molecule activity	8	109	462	24075	0.0013	0.037	// LOC_Os11g07280 // LOC_Os11g03400 // LOC_Os08g44450 // LOC_Os04g52270 // LOC_Os11g24610 // LOC_Os10g42500 // LOC_Os01g10820 // LOC_Os08g10608
GO:0065007	P	biological regulation	19	109	2125	24075	0.0032	0.038	// LOC_Os07g42395 // LOC_Os07g42400 // LOC_Os03g45410 // LOC_Os05g38630 // LOC_Os03g60870 // LOC_Os04g56640 // LOC_Os03g59590 // LOC_Os07g43060 // LOC_Os03g63670 // LOC_Os01g17260 // LOC_Os07g34030 // LOC_Os06g11370 // LOC_Os03g19760 // LOC_Os05g49890 // LOC_Os03g59740 // LOC_Os08g43640 // LOC_Os02g02840 // LOC_Os08g15040 // LOC_Os07g31370
GO:0016818	F	hydrolase activity, acting on acid anhydrides, in phosphorus-containing anhydrides	10	109	759	24075	0.0025	0.041	// LOC_Os05g38630 // LOC_Os03g36930 // LOC_Os03g60870 // LOC_Os01g69130 // LOC_Os06g48750 // LOC_Os05g48240 // LOC_Os05g49890 // LOC_Os01g15260 // LOC_Os07g32880 // LOC_Os07g31370
GO:0016817	F	hydrolase activity, acting on acid anhydrides	10	109	764	24075	0.0026	0.041	// LOC_Os05g38630 // LOC_Os03g36930 // LOC_Os03g60870 // LOC_Os01g69130 // LOC_Os06g48750 // LOC_Os05g48240 // LOC_Os05g49890 // LOC_Os01g15260 // LOC_Os07g32880 // LOC_Os07g31370
GO:0017111	F	nucleoside-triphosphatase activity	10	109	726	24075	0.0018	0.041	// LOC_Os05g38630 // LOC_Os03g36930 // LOC_Os03g60870 // LOC_Os01g69130 // LOC_Os06g48750 // LOC_Os05g48240 // LOC_Os05g49890 // LOC_Os01g15260 // LOC_Os07g32880 // LOC_Os07g31370
GO:0016462	F	pyrophosphatase activity	10	109	743	24075	0.0022	0.041	// LOC_Os05g38630 // LOC_Os03g36930 // LOC_Os03g60870 // LOC_Os01g69130 // LOC_Os06g48750 // LOC_Os05g48240 // LOC_Os05g49890 // LOC_Os01g15260 // LOC_Os07g32880 // LOC_Os07g31370
