# Supplementary material for: Identification of Salt-Sensitive and Salt-Tolerant Genes through Weighted Gene Co-Expression Networks across Multiple Datasets: A Centralization and Differential Correlation Analysis
Source: Genes (Basel). 2024 Feb 28;15(3):316. doi: 10.3390/genes15030316 (PMC10970189; doi:10.3390/genes15030316)
Supplement: Supplementary file 1 [file genes-15-00316-s001.zip › Supplementary/Table S5.xlsx]

## Sheet: Sheet1
Chr	gene	function
Chr1	LOC_Os01g21180	translation machinery-associated protein 20, putative, expressed
Chr2	LOC_Os02g32430	WD domain, G-beta repeat domain containing protein, expressed
Chr2	LOC_Os02g44540	expressed protein
Chr3	LOC_Os03g07150	OsPP2Ac-5 - Phosphatase 2A isoform 5 belonging to family 2, expressed
Chr3	LOC_Os03g07300	ribulose-phosphate 3-epimerase, chloroplast precursor, putative, expressed
Chr3	LOC_Os03g08450	eukaryotic translation initiation factor 3 subunit K, putative, expressed
Chr3	LOC_Os03g10200	ethylene-responsive element-binding protein, putative, expressed
Chr3	LOC_Os03g10930	ribosomal protein L51, putative, expressed
Chr3	LOC_Os03g20520	endoplasmic reticulum-Golgi intermediate compartment protein 3, putative, expressed
Chr3	LOC_Os03g21550	eukaryotic translation initiation factor 2 subunit beta, putative, expressed
Chr3	LOC_Os03g21914	ATP binding protein, putative, expressed
Chr3	LOC_Os03g50620	ATP binding protein, putative, expressed
Chr3	LOC_Os03g52170	4-hydroxy-3-methylbut-2-enyl diphosphate reductase, putative, expressed
Chr3	LOC_Os03g53890	N2, N2-dimethylguanosine tRNA methyltransferase, putative, expressed
Chr3	LOC_Os03g53960	transcriptional adaptor, putative, expressed
Chr3	LOC_Os03g53980	expressed protein
Chr3	LOC_Os03g55784	tumor necrosis factor superfamily, member 5-induced protein 1, putative, expressed
Chr3	LOC_Os03g56280	lactate/malate dehydrogenase, putative, expressed
Chr3	LOC_Os03g56610	expressed protein
Chr3	LOC_Os03g57100	endoplasmic reticulum-Golgi intermediate compartment protein 3, putative, expressed
Chr4	LOC_Os04g02820	elongation factor, putative, expressed
Chr4	LOC_Os04g02830	expressed protein
Chr4	LOC_Os04g04254	sterol 3-beta-glucosyltransferase, putative, expressed
Chr4	LOC_Os04g47260	expressed protein
Chr4	LOC_Os04g47410	DHHC zinc finger domain containing protein, expressed
Chr4	LOC_Os04g48940	uncharacterized mscS family protein, putative, expressed
Chr4	LOC_Os04g49410	expansin precursor, putative, expressed
Chr5	LOC_Os05g01994	rab5-interacting protein like, putative, expressed
Chr5	LOC_Os05g09490	peptidase, T1 family, putative, expressed
Chr5	LOC_Os05g10810	O-acyltransferase, putative, expressed
Chr5	LOC_Os05g40780	keratinocytes-associated protein 2, putative, expressed
Chr5	LOC_Os05g42424	ubiquitin family protein, putative, expressed
Chr6	LOC_Os06g05150	expressed protein
Chr6	LOC_Os06g05250	GTP-binding protein GUF1, putative, expressed
Chr6	LOC_Os06g08440	two-component response regulator, putative, expressed
Chr6	LOC_Os06g09290	26S protease regulatory subunit 7, putative, expressed
Chr6	LOC_Os06g09630	3-oxoacyl-synthase, putative, expressed
Chr6	LOC_Os06g09850	25.3 kDa vesicle transport protein, putative, expressed
Chr6	LOC_Os06g09930	G protein coupled receptor, putative, expressed
Chr6	LOC_Os06g10430	protein of unknown function DUF1296 domain containing protein, expressed
Chr6	LOC_Os06g21120	expressed protein
Chr6	LOC_Os06g21580	expressed protein
Chr6	LOC_Os06g49740	pre-mRNA-splicing factor syf2, putative, expressed
Chr6	LOC_Os06g50154	translocon-associated protein subunit alpha precursor, putative, expressed
Chr6	LOC_Os06g50170	BRE, putative, expressed
Chr7	LOC_Os07g14280	WD domain, G-beta repeat domain containing protein, expressed
Chr7	LOC_Os07g15880	mitochondrial prohibitin complex protein 2, putative, expressed
Chr7	LOC_Os07g20580	DEAD-box ATP-dependent RNA helicase, putative, expressed
Chr7	LOC_Os07g22600	spermidine synthase, putative, expressed
Chr7	LOC_Os07g30840	proteasome subunit, putative, expressed
Chr7	LOC_Os07g31370	ras-related protein, putative, expressed
Chr7	LOC_Os07g32880	ATP synthase gamma chain, putative, expressed
Chr7	LOC_Os07g43060	transcription elongation factor SPT4 homolog 1, putative, expressed
Chr7	LOC_Os07g47860	tRNA synthetase, putative, expressed
Chr7	LOC_Os07g48920	aldehyde dehydrogenase, putative, expressed
Chr8	LOC_Os08g15040	ADP-ribosylation factor, putative, expressed
Chr8	LOC_Os08g22354	polyadenylate-binding protein, putative, expressed
Chr8	LOC_Os08g23710	ribosomal protein L7Ae, putative, expressed
Chr8	LOC_Os08g23810	enoyl-acyl-carrier-protein reductase NADH, chloroplast precursor, expressed
Chr8	LOC_Os08g29500	histone-like transcription factor and archaeal histone, putative, expressed
Chr8	LOC_Os08g31470	peptidase, trypsin-like serine and cysteine proteases, putative, expressed
Chr8	LOC_Os08g33120	RNA recognition motif containing protein, putative, expressed
Chr8	LOC_Os08g33440	2-oxo acid dehydrogenases acyltransferase domain containing protein, expressed
Chr8	LOC_Os08g33820	chlorophyll A-B binding protein, putative, expressed
Chr8	LOC_Os08g34480	splicing factor 3B subunit 5, putative, expressed
Chr8	LOC_Os08g41300	60S ribosomal protein L32, putative, expressed
Chr8	LOC_Os08g42540	ubiquitin thioesterase otubain-like, putative, expressed
Chr9	LOC_Os09g10930	gamma response I protein, putative, expressed
Chr9	LOC_Os09g13740	SET domain containing protein, expressed
Chr9	LOC_Os09g15770	CPuORF13 - conserved peptide uORF-containing transcript, expressed
Chr9	LOC_Os09g29930	transcription factor BIM2, putative, expressed
Chr9	LOC_Os09g29980	transposon protein, putative, CACTA, En/Spm sub-class, expressed
Chr9	LOC_Os09g32090	methyl-binding domain protein MBD, putative, expressed
Chr9	LOC_Os09g32532	60S ribosomal protein L32, putative, expressed
Chr9	LOC_Os09g33810	ankyrin repeat domain containing protein, putative, expressed
Chr9	LOC_Os09g34970	arsenical pump-driving ATPase, putative, expressed
Chr9	LOC_Os09g35900	expressed protein
Chr9	LOC_Os09g36350	endoglucanase, putative, expressed
Chr9	LOC_Os09g39550	expressed protein
Chr11	LOC_Os11g03794	WD domain, G-beta repeat domain containing protein, expressed
Chr11	LOC_Os11g04990	expressed protein
Chr11	LOC_Os11g05130	PHD-finger family protein, expressed
Chr11	LOC_Os11g05562	40S ribosomal protein S25, putative, expressed
Chr11	LOC_Os11g16480	transposon protein, putative, unclassified, expressed
Chr12	LOC_Os12g18880	mago nashi, putative, expressed
Chr12	LOC_Os12g25710	bifunctional aminoacyl-tRNA synthetase, putative, expressed
