# Supplementary material for: Identification of Salt-Sensitive and Salt-Tolerant Genes through Weighted Gene Co-Expression Networks across Multiple Datasets: A Centralization and Differential Correlation Analysis
Source: Genes (Basel). 2024 Feb 28;15(3):316. doi: 10.3390/genes15030316 (PMC10970189; doi:10.3390/genes15030316)
Supplement: Supplementary file 1 [file genes-15-00316-s001.zip › Supplementary/Table S6.xlsx]

## Sheet: LOC_Os01g13030
Only in the salt-tolerant network
gene	neighbor	Diffcorr
LOC_Os01g13030	LOC_Os01g12320	-0.715207
LOC_Os01g13030	LOC_Os03g55389	0.721865
LOC_Os01g13030	LOC_Os06g48030	-0.780879
LOC_Os01g13030	LOC_Os07g31720	-0.792308
LOC_Os01g13030	LOC_Os08g12850	-0.749482
LOC_Os01g13030	LOC_Os12g14220	-0.787246

## Sheet: LOC_Os03g45410
Common TF
gene	neighbor	Diffcorr
LOC_Os03g45410	LOC_Os03g55389	0.706739
LOC_Os03g45410	LOC_Os06g48030	-0.767649
LOC_Os03g45410	LOC_Os07g31720	-0.807204
LOC_Os03g45410	LOC_Os08g12850	-0.709558
LOC_Os03g45410	LOC_Os09g35960	0.746733
LOC_Os03g45410	LOC_Os12g14220	-0.782487

## Sheet: LOC_Os03g63670
Only in the salt-tolerant network
gene	neighbor	Diffcorr
LOC_Os03g63670	LOC_Os07g31720	-0.767043
LOC_Os03g63670	LOC_Os12g14220	-0.746058

## Sheet: LOC_Os05g34050
Only in the salt-tolerant network
gene	neighbor	Diffcorr
LOC_Os05g34050	LOC_Os06g48030	-0.724483
LOC_Os05g34050	LOC_Os07g31720	-0.805541
LOC_Os05g34050	LOC_Os12g14220	-0.772428

## Sheet: LOC_Os05g51850
Common TF
gene	neighbor	Diffcorr
LOC_Os05g51850	LOC_Os01g28989	-0.744026
LOC_Os05g51850	LOC_Os03g55389	0.735775
LOC_Os05g51850	LOC_Os06g48030	-0.812369
LOC_Os05g51850	LOC_Os07g31720	-0.845439
LOC_Os05g51850	LOC_Os08g01670	-0.712035
LOC_Os05g51850	LOC_Os08g12850	-0.744403
LOC_Os05g51850	LOC_Os09g35960	0.712949
LOC_Os05g51850	LOC_Os12g14220	-0.852549

## Sheet: LOC_Os06g11370
Common TF
gene	neighbor	Diffcorr
LOC_Os06g11370	LOC_Os01g28989	-0.744419
LOC_Os06g11370	LOC_Os03g55389	0.758621
LOC_Os06g11370	LOC_Os06g48030	-0.796245
LOC_Os06g11370	LOC_Os07g31720	-0.814598
LOC_Os06g11370	LOC_Os08g12850	-0.734931
LOC_Os06g11370	LOC_Os12g14220	-0.754793

## Sheet: LOC_Os06g29020
Only in the salt-sensitive network
gene	neighbor	Diffcorr
LOC_Os06g29020	LOC_Os09g35960	0.746133

## Sheet: LOC_Os06g47590
Only in the salt-sensitive network
gene	neighbor	Diffcorr
LOC_Os06g47590	LOC_Os08g08650	0.726134

## Sheet: LOC_Os07g42400
Common TF
gene	neighbor	Diffcorr
LOC_Os07g42400	LOC_Os03g55389	0.711922
LOC_Os07g42400	LOC_Os06g48030	-0.722953
LOC_Os07g42400	LOC_Os07g31720	-0.766532
LOC_Os07g42400	LOC_Os09g35960	0.705632
LOC_Os07g42400	LOC_Os12g14220	-0.744254

## Sheet: LOC_Os07g43060
Only in the salt-tolerant network
gene	neighbor	Diffcorr
LOC_Os07g43060	LOC_Os07g31720	-0.740215
LOC_Os07g43060	LOC_Os09g35960	0.7053

[truncated: 3 more sheets: LOC_Os09g02284, LOC_Os09g29930, LOC_Os10g10990]
